# Supplementary material for: The lipid transfer protein OsLTPL159 is involved in cold tolerance at the early seedling stage in rice
Source: Plant Biotechnol J. 2019 Sep 11;18(3):756–69. doi: 10.1111/pbi.13243 (PMC7004919; doi:10.1111/pbi.13243)
Supplement: Supplementary file 2 — Table S1 Differentially expressed genes between the control plants (ZH17) and the overexpression plants OE‐OsLTPL159 IL112‐ZH17 (OEZ) under low‐temperature stress (2 °C, 3 h) detected using RNA‐seq. Table S2 Comparison of the 24 SNPs and one insertion/deletion (InDel) in the coding region of OsLTPL159 from GC2, IL112, 36 indica varieties and 22 japonica varieties. Table S3 Comparison of the 32 SNPs and 16 insertions/deletions (InDels) in the 500‐bp 5′‐flanking region of OsLTPL159 from GC2, IL112, 36 indica varieties, and 22 japonica varieties. Table S4 The survival rate at the early seedling stage and the expression level of OsLTPL159 in 36 indica varieties and 22 japonica varieties. Table S5 Primers used in this study. [file PBI-18-756-s002.xlsx]

## Sheet: Table S1
Table S1. Differentially Expressed Genes between the control Zhonghua17 (ZH17) and the overexpression plants OE-OsLTPL159IL112-ZH17 (OEZ) under low terperature stress ( 2 °C, 3 h) detected using RNA-seq.
LOC_ID	FPKM in ZH17	FPKM in OEZ	log1.5 (fold change)	p_value	FDR	Description
LOC_Os01g01280	4.21209	2.62107	-1.16996	0.00335	0.0348875	expressed protein
LOC_Os01g01660	162.633	266.237	1.21562	5e-05	0.00105024	isoflavone reductase, putative, expressed
LOC_Os01g01840	1.0972	0.387607	-2.56625	0.00285	0.0307414	helix-loop-helix DNA-binding domain containing protein, expressed
LOC_Os01g02160	8.63873	13.0782	1.02275	0.00165	0.0199573	hydroxyproline-rich glycoprotein family protein, putative, expressed
LOC_Os01g03130	4.96201	2.90111	-1.32371	0.00085	0.0117153	expressed protein
LOC_Os01g03310	9.00656	23.116	2.32467	5e-05	0.00105024	BBTI1 - Bowman-Birk type bran trypsin inhibitor precursor, expressed
LOC_Os01g03320	1.68014	3.60619	1.8837	0.00085	0.0117153	BBTI2 - Bowman-Birk type bran trypsin inhibitor precursor, expressed
LOC_Os01g03330	47.1499	77.5957	1.22866	5e-05	0.00105024	BBTI3 - Bowman-Birk type bran trypsin inhibitor precursor, expressed
LOC_Os01g03360	528.459	919.306	1.36548	5e-05	0.00105024	BBTI5 - Bowman-Birk type bran trypsin inhibitor precursor, expressed
LOC_Os01g03720	5.82731	3.25146	-1.43897	5e-05	0.00105024	MYB family transcription factor, putative, expressed
LOC_Os01g04280	9.7464	5.96731	-1.20997	5e-05	0.00105024	calmodulin binding protein, putative, expressed
LOC_Os01g04324	1.03721	0.50067	-1.79631	0.00245	0.0273245	expressed protein
LOC_Os01g04330	18.0417	10.1283	-1.42393	5e-05	0.00105024	OsCML16 - Calmodulin-related calcium sensor protein, expressed
LOC_Os01g04370	2.87786	1.50461	-1.59943	0.00485	0.0458665	hsp20/alpha crystallin family protein, putative, expressed
LOC_Os01g04570	1.32636	0.768967	-1.34449	0.0037	0.0374665	Ser/Thr protein kinase, putative, expressed
LOC_Os01g04620	25.7497	12.8395	-1.71629	5e-05	0.00105024	transposon protein, putative, unclassified, expressed
LOC_Os01g05820	8.75283	14.7781	1.29177	5e-05	0.00105024	gamma-glutamyltranspeptidase 1 precursor, putative, expressed
LOC_Os01g06220	14.9695	30.3032	1.73933	5e-05	0.00105024	gibberellin receptor GID1L2, putative, expressed
LOC_Os01g06250	1.28198	3.29157	2.32562	0.0003	0.00497652	dirigent, putative, expressed
LOC_Os01g06520	1.41659	0.893625	-1.13628	0.0018	0.0213325	verticillium wilt disease resistance protein, putative, expressed
LOC_Os01g06560	22.9294	12.8557	-1.42708	5e-05	0.00105024	transcription factor HBP-1b, putative, expressed
LOC_Os01g06640	5.41705	3.12959	-1.35314	0.00025	0.00425782	basic helix-loop-helix, putative, expressed
LOC_Os01g06740	1.86385	1.06181	-1.38771	0.00445	0.0430687	ribosome inactivating protein, putative, expressed
LOC_Os01g07040	8.45145	16.1883	1.60298	5e-05	0.00105024	POEI41 - Pollen Ole e I allergen and extensin family protein precursor, expressed
LOC_Os01g07050	7.94468	13.5925	1.32444	0.00105	0.0139633	POEI42 - Pollen Ole e I allergen and extensin family protein precursor, expressed
LOC_Os01g07110	1.34865	2.02548	1.00305	0.00105	0.0139633	BRCA2 repeat family protein, expressed
LOC_Os01g07730	8.16662	13.5127	1.24197	5e-05	0.00105024	phosphate/phosphoenolpyruvate translocator-related protein, putative, expressed
LOC_Os01g08110	2.60432	3.97708	1.04417	0.001	0.0134344	flavonol-3-O-glycoside-7-O-glucosyltransferase 1, putative, expressed
LOC_Os01g09030	7.49615	4.44332	-1.28985	5e-05	0.00105024	2-aminoethanethiol dioxygenase, putative, expressed
LOC_Os01g09220	11.2141	7.162	-1.10585	5e-05	0.00105024	transposon protein, putative, CACTA, En/Spm sub-class, expressed
LOC_Os01g09290	0.180961	1.46146	5.15189	0.00525	0.0484589	transposon protein, putative, unclassified, expressed
LOC_Os01g09384	1.78797	1.17561	-1.03411	0.0039	0.0390665	ankyrin repeat domain containing protein, putative, expressed
LOC_Os01g09660	2.79846	4.951	1.40708	0.0035	0.0359797	expressed protein
LOC_Os01g09990	7.87464	1.81509	-3.61933	5e-05	0.00105024	helix-loop-helix DNA-binding domain containing protein, expressed
LOC_Os01g10400	155.639	96.4599	-1.17991	5e-05	0.00105024	expressed protein
LOC_Os01g10990	1.87605	3.72616	1.6924	5e-05	0.00105024	integral membrane protein DUF6 containing protein, expressed
LOC_Os01g11300	7.02639	11.6195	1.24058	5e-05	0.00105024	cytochrome P450, putative, expressed
LOC_Os01g11460	2.06686	1.01969	-1.74252	0.0007	0.0100254	zinc finger, C3HC4 type domain containing protein, expressed
LOC_Os01g12160	10.8211	5.845	-1.51902	5e-05	0.00105024	OsGH3.3 - Probable indole-3-acetic acid-amido synthetase, expressed
LOC_Os01g12690	2.56909	4.07741	1.13921	0.0014	0.0174926	plant-specific domain TIGR01568 family protein, expressed
LOC_Os01g12810	14.5029	8.08573	-1.44093	5e-05	0.00105024	retrotransposon protein, putative, unclassified, expressed
LOC_Os01g12920	2.64729	1.18516	-1.98207	0.00545	0.0498311	thioesterase family protein, putative, expressed
LOC_Os01g13120	12.6151	23.3437	1.51784	5e-05	0.00105024	aquaporin protein, putative, expressed
LOC_Os01g13480	6.58692	3.37673	-1.64793	5e-05	0.00105024	glutaredoxin, putative, expressed
LOC_Os01g13610	2.63302	0.564928	-3.79611	5e-05	0.00105024	isoflavone reductase homolog IRL, putative, expressed
LOC_Os01g14410	6.75891	4.14883	-1.20364	0.0017	0.0204293	early light-induced protein, chloroplast precursor, putative, expressed
LOC_Os01g15100	4.15866	1.33637	-2.79984	0.00225	0.0256447	expressed protein
LOC_Os01g15810	5.59369	11.1882	1.70969	5e-05	0.00105024	peroxidase precursor, putative, expressed
LOC_Os01g15900	12.3877	7.77345	-1.14927	5e-05	0.00105024	expressed protein
LOC_Os01g16200	0.243277	1.42508	4.35989	0.00055	0.00822532	serpin domain containing protein, putative, expressed
LOC_Os01g16310	0.901003	0.501322	-1.4459	0.0031	0.0328353	glycosyl hydrolase, family 31, putative, expressed
LOC_Os01g17170	160.297	103.264	-1.08453	5e-05	0.00105024	magnesium-protoporphyrin IX monomethyl ester cyclase,chloroplast precursor, putative, expressed
LOC_Os01g17330	2.42871	13.7621	4.27795	5e-05	0.00105024	eukaryotic translation initiation factor 6, putative, expressed
LOC_Os01g17396	2.36741	1.4157	-1.26811	0.00285	0.0307414	expressed protein
LOC_Os01g19260	3.80404	2.3807	-1.15588	0.00085	0.0117153	ATPase, putative, expressed
LOC_Os01g19800	46.5352	29.9305	-1.08846	5e-05	0.00105024	zinc finger, C3HC4 type, putative, expressed
LOC_Os01g20830	2.75963	1.02448	-2.44389	5e-05	0.00105024	heavy metal-associated domain containing protein, expressed
LOC_Os01g20894	13.1854	5.30218	-2.24678	0.0001	0.00195004	expressed protein
LOC_Os01g20980	0.806013	0.271452	-2.68411	0.0007	0.0100254	pectinesterase, putative, expressed
LOC_Os01g22249	47.8018	27.2553	-1.38561	5e-05	0.00105024	peroxidase precursor, putative, expressed
LOC_Os01g22352	28.6068	18.3765	-1.09152	5e-05	0.00105024	peroxidase precursor, putative, expressed
LOC_Os01g23580	2.25049	1.21811	-1.51393	0.0001	0.00195004	inorganic H+ pyrophosphatase, putative, expressed
LOC_Os01g23600	1.24053	0.541352	-2.04512	0.0012	0.0154787	expressed protein
LOC_Os01g24500	1.51301	0.540457	-2.53891	0.00035	0.00564246	expressed protein
LOC_Os01g24550	3.35341	6.06142	1.45997	5e-05	0.00105024	fruit bromelain precursor, putative, expressed
LOC_Os01g24570	2.72584	5.816	1.86905	5e-05	0.00105024	fruit bromelain precursor, putative, expressed
LOC_Os01g24600	3.17291	6.45105	1.75007	5e-05	0.00105024	fruit bromelain precursor, putative, expressed
LOC_Os01g24700	137.12	247.118	1.45268	5e-05	0.00105024	expressed protein
LOC_Os01g25010	1.03354	0.250853	-3.49198	0.0012	0.0154787	flavonol synthase/flavanone 3-hydroxylase, putative, expressed
LOC_Os01g25720	11.816	7.55939	-1.10161	5e-05	0.00105024	disease resistance protein RGA4, putative, expressed
LOC_Os01g27230	1.3871	2.23707	1.17877	0.0009	0.0123208	12-oxophytodienoate reductase, putative, expressed
LOC_Os01g27260	3.99722	7.00061	1.38211	0.00055	0.00822532	glutathione S-transferase, putative, expressed
LOC_Os01g27390	79.8399	134.605	1.2882	5e-05	0.00105024	glutathione S-transferase, putative, expressed
LOC_Os01g27630	0.425915	2.21353	4.06472	0.0006	0.00883694	glutathione S-transferase, putative, expressed
LOC_Os01g28840	1.32539	2.05713	1.0842	0.0051	0.047447	C4-dicarboxylate transporter/malic acid transport protein, expressed
LOC_Os01g32380	11.1799	19.0895	1.31952	5e-05	0.00105024	expressed protein
LOC_Os01g32670	52.4008	315.492	4.42754	5e-05	0.00105024	expressed protein
LOC_Os01g32830	9.1797	5.50696	-1.26024	0.00025	0.00425782	expressed protein
LOC_Os01g32920	1.70644	3.32558	1.6456	0.0017	0.0204293	ZOS1-08 - C2H2 zinc finger protein, expressed
LOC_Os01g33160	20.7981	13.2912	-1.10431	0.0002	0.00354413	stress responsive A/B Barrel domain containing protein, expressed
LOC_Os01g35330	0.298844	97.17	14.2658	5e-05	0.00105024	circumsporozoite protein precursor, putative, expressed
LOC_Os01g38190	4.45692	2.75533	-1.1861	0.0009	0.0123208	plant protein of unknown function domain containing protein, expressed
LOC_Os01g38580	3.14424	1.81032	-1.36157	0.00025	0.00425782	beta,beta-carotene 9,10-dioxygenase, putative, expressed
LOC_Os01g39860	42.7806	21.7678	-1.66637	5e-05	0.00105024	1-aminocyclopropane-1-carboxylate oxidase protein, putative, expressed
LOC_Os01g40260	3.80537	0.804796	-3.8316	5e-05	0.00105024	WRKY77, expressed
LOC_Os01g40310	83.9713	40.4291	-1.80268	5e-05	0.00105024	expressed protein
LOC_Os01g41240	30.485	16.5647	-1.50435	5e-05	0.00105024	hydrolase, alpha/beta fold family domain containing protein, expressed
LOC_Os01g41710	2480.14	1560.19	-1.14315	5e-05	0.00105024	chlorophyll A-B binding protein, putative, expressed
LOC_Os01g41770	0.92879	0.302596	-2.76592	5e-05	0.00105024	leucine rich repeat protein, putative, expressed
LOC_Os01g41810	2.77811	0.822072	-3.00321	5e-05	0.00105024	cytochrome P450 72A1, putative, expressed
LOC_Os01g42030	6.97278	10.5868	1.02991	0.00075	0.0105987	mitochondrial chaperone BCS1, putative, expressed
LOC_Os01g42210	0.592298	2.55128	3.60164	0.00185	0.0218554	LTPL47 - Protease inhibitor/seed storage/LTP family protein precursor, putative, expressed
LOC_Os01g43230	10.9761	6.65872	-1.23264	0.00025	0.00425782	expressed protein
LOC_Os01g43480	8.34302	5.52675	-1.01569	5e-05	0.00105024	AAA-type ATPase family protein, putative, expressed
LOC_Os01g43740	0.491887	3.8006	5.04276	5e-05	0.00105024	cytochrome P450 72A1, putative, expressed
LOC_Os01g45250	48.4324	30.8338	-1.11368	5e-05	0.00105024	DUF1645 domain containing protein, putative, expressed
LOC_Os01g47070	53.1533	19.7272	-2.44456	5e-05	0.00105024	glycosyl hydrolase, putative, expressed
LOC_Os01g47580	3.61873	1.43904	-2.27429	0.0001	0.00195004	lipid phosphatase protein, putative, expressed
LOC_Os01g47840	1.27406	0.677493	-1.55763	0.0013	0.0164829	S-locus-like receptor protein kinase, putative, expressed
LOC_Os01g48030	2.43283	0.971973	-2.26279	0.0033	0.0344471	expressed protein
LOC_Os01g48570	1.79808	3.13239	1.36899	0.00065	0.00944255	expressed protein
LOC_Os01g48740	19.1049	12.2838	-1.08928	5e-05	0.00105024	aspartyl protease family protein, putative, expressed
LOC_Os01g49030	3.46992	1.96846	-1.3981	0.00465	0.0444267	expressed protein
LOC_Os01g49320	19.6932	11.1785	-1.39662	5e-05	0.00105024	glycosyl hydrolase, putative, expressed
LOC_Os01g50170	1.0322	0.271688	-3.29201	0.0004	0.00627632	eukaryotic aspartyl protease domain containing protein, expressed
LOC_Os01g50370	7.66913	4.80929	-1.15091	0.0002	0.00354413	STE_MEKK_ste11_MAP3K.4 - STE kinases include homologs to sterile 7, sterile 11 and sterile 20 from yeast, expressed
LOC_Os01g50420	7.94562	4.77958	-1.25354	5e-05	0.00105024	STE_MEKK_ste11_MAP3K.7 - STE kinases include homologs to sterile 7, sterile 11 and sterile 20 from yeast, expressed
LOC_Os01g50840	17.5467	11.3999	-1.06362	5e-05	0.00105024	expressed protein
LOC_Os01g50900	2.51518	0.863053	-2.63802	0.00065	0.00944255	Cupin domain containing protein, expressed
LOC_Os01g50940	1.6649	4.37802	2.3845	5e-05	0.00105024	helix-loop-helix DNA-binding domain containing protein, expressed
LOC_Os01g51310	1.00395	1.91208	1.58891	0.0053	0.0487993	expressed protein
LOC_Os01g51360	42.0523	27.1204	-1.08179	5e-05	0.00105024	lipase, putative, expressed
LOC_Os01g51570	430.457	277.568	-1.08217	5e-05	0.00105024	glycosyl hydrolases family 17, putative, expressed
LOC_Os01g52110	14.289	8.42915	-1.3017	5e-05	0.00105024	RING finger and CHY zinc finger domain-containing protein 1, putative, expressed
LOC_Os01g52130	4.15609	2.2521	-1.51113	5e-05	0.00105024	sulfate transporter, putative, expressed
LOC_Os01g52240	1768.12	947.313	-1.53908	5e-05	0.00105024	starch synthase, putative, expressed
LOC_Os01g52304	0.97045	1.93084	1.69669	5e-05	0.00105024	NB-ARC domain containing protein, expressed
LOC_Os01g52470	0.0451384	0.989089	7.6136	0.00265	0.029133	elongation factor, putative, expressed
LOC_Os01g52594	14.7174	7.91463	-1.52989	5e-05	0.00105024	expressed protein
LOC_Os01g52690	3.94539	6.21262	1.11979	5e-05	0.00105024	retrotransposon protein, putative, unclassified, expressed
LOC_Os01g52790	2.01122	0.885484	-2.02326	5e-05	0.00105024	cytochrome P450 72A1, putative, expressed
LOC_Os01g52880	1.39108	2.35792	1.30147	0.00385	0.038635	leucine-rich repeat family protein, putative, expressed
LOC_Os01g53730	50.9058	33.262	-1.04956	5e-05	0.00105024	expressed protein
LOC_Os01g53990	4.10708	2.39554	-1.32959	0.00055	0.00822532	pectinesterase, putative, expressed
LOC_Os01g54340	101.98	67.6642	-1.01173	5e-05	0.00105024	plant-specific domain TIGR01615 family protein, expressed
LOC_Os01g55510	63.0807	41.6741	-1.02237	5e-05	0.00105024	dynein light chain type 1 domain containing protein, expressed
LOC_Os01g56570	13.9523	21.5362	1.0706	5e-05	0.00105024	xylosyltransferase, putative, expressed
LOC_Os01g57030	26.8109	43.6445	1.20175	5e-05	0.00105024	expressed protein
LOC_Os01g58130	6.6265	3.86428	-1.33008	0.0012	0.0154787	expressed protein
LOC_Os01g58194	2.64779	1.41718	-1.54158	0.00045	0.00691032	protein disulfide isomerase, putative, expressed
LOC_Os01g59690	49.518	31.1582	-1.14254	5e-05	0.00105024	OsFBX28 - F-box domain containing protein, expressed
LOC_Os01g60600	2.4753	0.829008	-2.69786	5e-05	0.00105024	WRKY108, expressed
LOC_Os01g60930	6.2873	3.42541	-1.49781	5e-05	0.00105024	expressed protein
LOC_Os01g61080	10.8856	5.40616	-1.72617	5e-05	0.00105024	WRKY24, expressed
LOC_Os01g62060	3.0875	7.3833	2.15027	5e-05	0.00105024	plant-specific domain TIGR01589 family protein, expressed
LOC_Os01g62760	17.1401	27.399	1.15691	5e-05	0.00105024	protein phosphatase 2C, putative, expressed
LOC_Os01g62980	17.0103	10.3488	-1.22563	5e-05	0.00105024	LTPL101 - Protease inhibitor/seed storage/LTP family protein precursor, expressed
LOC_Os01g63210	20.4314	45.346	1.96626	5e-05	0.00105024	SOUL heme-binding protein, putative, expressed
LOC_Os01g63690	38.745	23.1295	-1.27235	5e-05	0.00105024	hs1, putative, expressed
LOC_Os01g64310	4.66281	2.77261	-1.28206	0.00015	0.00278404	no apical meristem protein, putative, expressed
LOC_Os01g64470	5.68174	2.55329	-1.97273	5e-05	0.00105024	harpin-induced protein 1 domain containing protein, expressed
LOC_Os01g64620	4.42394	7.60933	1.33759	0.00045	0.00691032	zinc finger, C3HC4 type domain containing protein, expressed
LOC_Os01g64660	14.2204	9.23496	-1.06466	5e-05	0.00105024	fructose-1,6-bisphosphatase, putative, expressed
LOC_Os01g64790	11.7021	7.65934	-1.04532	5e-05	0.00105024	AP2 domain containing protein, expressed
LOC_Os01g64910	1.48009	2.65907	1.44494	0.0005	0.00754834	anthocyanidin 5,3-O-glucosyltransferase, putative, expressed
LOC_Os01g64949	0.506648	15.8314	8.48885	0.00095	0.0128711	expressed protein
LOC_Os01g65190	7.99459	16.7865	1.82953	5e-05	0.00105024	POT domain containing peptide transporter, putative, expressed
LOC_Os01g65830	23.9706	12.6755	-1.57142	5e-05	0.00105024	acyl-desaturase, chloroplast precursor, putative, expressed
LOC_Os01g66710	1.35759	0.462166	-2.65755	0.00085	0.0117153	polygalacturonase, putative, expressed
LOC_Os01g66840	2.18565	0.91945	-2.13555	0.0008	0.011171	pectinacetylesterase domain containing protein, expressed
LOC_Os01g66860	7.21156	3.76062	-1.60581	5e-05	0.00105024	serine/threonine protein kinase, putative, expressed
LOC_Os01g67120	34.0495	21.975	-1.08002	5e-05	0.00105024	rhodanese-like domain containing protein, putative, expressed
LOC_Os01g67820	2.39881	1.36932	-1.38275	0.00135	0.0169723	exo70 exocyst complex subunit domain containing protein, expressed
LOC_Os01g68050	3.07729	1.9204	-1.1629	0.00215	0.0248089	transmembrane amino acid transporter protein, putative, expressed
LOC_Os01g68370	0.520535	0.982793	1.56744	0.0017	0.0204293	B3 DNA binding domain containing protein, expressed
LOC_Os01g68460	2.17714	0.350349	-4.50554	0.0011	0.0145073	DC1, putative, expressed
LOC_Os01g68680	3.25169	2.05898	-1.12701	5e-05	0.00105024	tetratricopeptide repeat domain containing protein, expressed
LOC_Os01g69840	7.80654	3.33175	-2.09997	0.00015	0.00278404	expressed protein
LOC_Os01g70240	11.6164	7.47632	-1.08684	0.00195	0.0228674	expressed protein
LOC_Os01g70490	1.49181	0.764136	-1.64996	0.0002	0.00354413	potassium transporter, putative, expressed
LOC_Os01g70850	12.0667	20.6336	1.3231	5e-05	0.00105024	esterase, putative, expressed
LOC_Os01g71340	25.7787	7.22434	-3.13737	5e-05	0.00105024	glycosyl hydrolases family 17, putative, expressed
LOC_Os01g71350	9.33966	4.5767	-1.75919	5e-05	0.00105024	glycosyl hydrolases family 17, putative, expressed
LOC_Os01g72150	2.1663	4.51604	1.81178	0.00085	0.0117153	glutathione S-transferase, putative, expressed
LOC_Os01g72160	2.33002	4.28893	1.50484	0.00235	0.026487	glutathione S-transferase, putative, expressed
LOC_Os01g72170	12.5731	7.87301	-1.15452	0.00015	0.00278404	glutathione S-transferase, putative, expressed
LOC_Os01g72470	9.45184	22.1879	2.10459	5e-05	0.00105024	expressed protein
LOC_Os01g72650	1.642	2.69963	1.22625	0.00075	0.0105987	RNA recognition motif containing protein, putative, expressed
LOC_Os01g72810	3.62295	1.40056	-2.34402	5e-05	0.00105024	secreted glycoprotein, putative, expressed
LOC_Os01g73170	59.3913	39.1692	-1.02662	5e-05	0.00105024	peroxidase precursor, putative, expressed
LOC_Os01g73840	6.1647	9.60211	1.09293	0.0003	0.00497652	expressed protein
LOC_Os01g74040	4.774	3.12233	-1.0472	0.00145	0.0179565	zinc finger, RING-type, putative, expressed
LOC_Os01g74340	7.73323	4.4924	-1.33955	0.00285	0.0307414	RNA recognition motif containing protein, putative, expressed
LOC_Os01g74370	3.28081	1.79077	-1.49321	0.00045	0.00691032	domain of unknown function DUF966 domain containing protein, expressed
LOC_Os01g74450	13.5622	7.97916	-1.30826	5e-05	0.00105024	aquaporin protein, putative, expressed
LOC_Os02g02120	4.72745	1.96834	-2.16096	5e-05	0.00105024	OsWAK11 - OsWAK receptor-like protein kinase, expressed
LOC_Os02g02820	1.04847	0.423655	-2.23488	0.0005	0.00754834	helix-loop-helix DNA-binding domain containing protein, expressed
LOC_Os02g03410	37.1998	22.1687	-1.27661	5e-05	0.00105024	CAMK_CAMK_like.12 - CAMK includes calcium/calmodulin depedent protein kinases, expressed
LOC_Os02g03830	2.37604	0.856244	-2.5172	0.00155	0.0189947	expressed protein
LOC_Os02g03870	35.2442	57.4417	1.20471	5e-05	0.00105024	periplasmic beta-glucosidase precursor, putative, expressed
LOC_Os02g05670	0.144414	0.753011	4.07284	0.00295	0.0315912	expressed protein
LOC_Os02g06630	2.78939	4.61699	1.24282	5e-05	0.00105024	peroxidase precursor, putative, expressed
LOC_Os02g09610	1.98893	3.25639	1.21594	0.0026	0.0287248	GDSL-like lipase/acylhydrolase, putative, expressed
LOC_Os02g09810	40.305	26.8195	-1.00464	5e-05	0.00105024	amino acid transporter, putative, expressed
LOC_Os02g10390	534.353	319.081	-1.27165	5e-05	0.00105024	chlorophyll A-B binding protein, putative, expressed
LOC_Os02g10520	14.3985	30.3025	1.83519	5e-05	0.00105024	OsSub12 - Putative Subtilisin homologue, expressed
LOC_Os02g10780	18.9266	6.90097	-2.48827	5e-05	0.00105024	SPX domain containing protein, putative, expressed
LOC_Os02g11705	2.19698	12.5214	4.29224	5e-05	0.00105024	expressed protein
LOC_Os02g12080	5.94691	2.59029	-2.04975	0.0004	0.00627632	expressed protein
LOC_Os02g13290	3.01708	5.6966	1.56753	5e-05	0.00105024	phosphoethanolamine/phosphocholine phosphatase, putative, expressed
LOC_Os02g13370	7.44462	4.73906	-1.11391	0.00165	0.0199573	expressed protein
LOC_Os02g14430	10.1737	5.9287	-1.33181	5e-05	0.00105024	peroxidase precursor, putative, expressed
LOC_Os02g14440	1.84742	0.720972	-2.32066	0.00025	0.00425782	peroxidase precursor, putative, expressed
LOC_Os02g14600	0.219327	1.15125	4.08923	0.0003	0.00497652	glutelin, putative, expressed
LOC_Os02g14840	0.894787	1.6439	1.50011	0.0008	0.011171	potassium channel KAT1, putative, expressed
LOC_Os02g15120	6.74159	4.42987	-1.03566	0.00355	0.0363765	RING-H2 finger protein, putative, expressed
LOC_Os02g15290	7.00746	3.46799	-1.7348	0.00015	0.00278404	VQ domain containing protein, putative, expressed
LOC_Os02g15350	0.488703	6.21003	6.26975	5e-05	0.00105024	dof zinc finger domain containing protein, putative, expressed
LOC_Os02g15700	89.8582	138.224	1.0621	5e-05	0.00105024	expressed protein
LOC_Os02g15704	1.61591	2.78003	1.33813	0.0033	0.0344471	expressed protein
LOC_Os02g17000	7.01805	4.42614	-1.13686	5e-05	0.00105024	OsSub14 - Putative Subtilisin homologue, expressed
LOC_Os02g17150	2.04073	1.12809	-1.46198	0.0009	0.0123208	OsSub18 - Putative Subtilisin homologue, expressed
LOC_Os02g17534	4.92648	2.85356	-1.34674	5e-05	0.00105024	xyloglucan fucosyltransferase, putative, expressed
LOC_Os02g18000	0.345922	0.618349	1.43253	0.00285	0.0307414	disease resistance protein RGA2, putative, expressed
LOC_Os02g18180	1.54409	2.90364	1.55755	5e-05	0.00105024	ATP-binding cassette sub-family E member 1, putative, expressed
LOC_Os02g18430	1.48711	2.47324	1.25459	0.00425	0.041675	AGC_PVPK_like_kin82y.5 - ACG kinases include homologs to PKA, PKG and PKC, expressed
LOC_Os02g18880	5.92394	11.3388	1.6012	0.0002	0.00354413	calcineurin B, putative, expressed
LOC_Os02g20360	16.7693	27.8156	1.24807	5e-05	0.00105024	tyrosine aminotransferase, putative, expressed
LOC_Os02g20560	39.5602	26.2399	-1.01252	5e-05	0.00105024	fasciclin domain containing protein, expressed
LOC_Os02g21300	13.7556	27.4255	1.70182	5e-05	0.00105024	transposon protein, putative, unclassified, expressed
LOC_Os02g21550	1.60049	2.71109	1.29984	0.00475	0.0451888	flavonol synthase/flavanone 3-hydroxylase, putative, expressed
LOC_Os02g22020	1.9085	1.01074	-1.56767	0.0013	0.0164829	MYB family transcription factor, putative, expressed
LOC_Os02g24080	28.3281	17.8701	-1.13629	5e-05	0.00105024	SNARE domain containing protein, putative, expressed
LOC_Os02g26720	3.73244	2.28452	-1.21072	0.0009	0.0123208	Inositol 1, 3, 4-trisphosphate 5/6-kinase, putative, expressed
LOC_Os02g26770	1.29145	0.295967	-3.63354	5e-05	0.00105024	cytochrome P450, putative, expressed
LOC_Os02g26810	4.67172	2.71508	-1.33848	5e-05	0.00105024	cytochrome P450, putative, expressed
LOC_Os02g27510	0.677112	4.11475	4.45044	5e-05	0.00105024	transposon protein, putative, unclassified, expressed
LOC_Os02g28220	1.52087	3.44303	2.01514	5e-05	0.00105024	transferase family protein, putative, expressed
LOC_Os02g28334	6.33719	3.8198	-1.24854	0.0031	0.0328353	expressed protein
LOC_Os02g30100	24.1995	36.4701	1.01158	5e-05	0.00105024	cytochrome P450, putative, expressed
LOC_Os02g32290	2.19784	0.772983	-2.57722	5e-05	0.00105024	expressed protein
LOC_Os02g32420	4.02628	6.30857	1.10753	0.00035	0.00564246	protein binding protein, putative, expressed
LOC_Os02g32814	142.86	87.5409	-1.20789	5e-05	0.00105024	heavy metal-associated domain containing protein, expressed
LOC_Os02g32950	11.6296	25.2471	1.91177	5e-05	0.00105024	RCN2 Centroradialis-like1 homologous to TFL1 gene; contains Pfam profile PF01161: Phosphatidylethanolamine-binding protein, expressed
LOC_Os02g32970	82.1571	141.493	1.34072	5e-05	0.00105024	hydrolase, alpha/beta fold family protein, putative, expressed
LOC_Os02g33070	76.1484	44.5049	-1.32461	5e-05	0.00105024	expressed protein
LOC_Os02g33240	4.93522	2.736	-1.45487	0.0002	0.00354413	OsFBX51 - F-box domain containing protein, expressed
LOC_Os02g33680	4.39257	2.76749	-1.13937	0.00155	0.0189947	U-box domain containing protein, expressed
LOC_Os02g33820	334.881	178.541	-1.5512	5e-05	0.00105024	abscisic stress-ripening, putative, expressed
LOC_Os02g34760	0.620716	1.53075	2.22618	0.00035	0.00564246	retrotransposon protein, putative, unclassified, expressed
LOC_Os02g34810	40.8913	23.6726	-1.34808	5e-05	0.00105024	ascorbate peroxidase gene
LOC_Os02g35010	4.75881	2.83122	-1.28073	5e-05	0.00105024	STE_MEKK_ste11_MAP3K.9 - STE kinases include homologs to sterile 7, sterile 11 and sterile 20 from yeast, expressed
LOC_Os02g35490	7.15142	3.41687	-1.82158	5e-05	0.00105024	MLO domain containing protein, putative, expressed
LOC_Os02g35660	1.29679	0.69403	-1.54177	0.00305	0.0324288	PTF1, putative, expressed
LOC_Os02g35820	3.06306	1.90987	-1.16503	5e-05	0.00105024	retrotransposon protein, putative, unclassified, expressed
LOC_Os02g36110	4.6306	0.512756	-5.42745	5e-05	0.00105024	cytochrome P450, putative, expressed
LOC_Os02g36140	1.05523	0.153954	-4.74729	5e-05	0.00105024	terpene synthase, putative, expressed
LOC_Os02g36150	0.655389	1.3004	1.68991	0.0029	0.0311603	cytochrome P450, putative, expressed
LOC_Os02g36190	2.65032	0.448366	-4.38219	5e-05	0.00105024	cytochrome P450, putative, expressed
LOC_Os02g36220	0.330923	0.631023	1.59189	0.0052	0.048057	terpene synthase, putative, expressed
LOC_Os02g36530	192.508	295.964	1.06076	0.0016	0.0194898	expressed protein
LOC_Os02g37190	24.2492	11.0319	-1.94244	5e-05	0.00105024	expressed protein
LOC_Os02g37320	90.5999	53.5439	-1.29716	0.0003	0.00497652	heavy metal associated domain containing protein, expressed
LOC_Os02g37330	11.1392	4.91755	-2.0166	5e-05	0.00105024	heavy metal associated domain containing protein, expressed
LOC_Os02g37480	2.03831	4.81754	2.12137	0.00045	0.00691032	glycine-rich cell wall structural protein precursor, putative, expressed
LOC_Os02g37490	184.874	353.517	1.5988	5e-05	0.00105024	glycine-rich cell wall structural protein precursor, putative, expressed
LOC_Os02g37654	2.88644	1.74315	-1.24383	0.002	0.0233556	lecithin:cholesterol acyltransferase, putative, expressed
LOC_Os02g37970	12.1844	7.71404	-1.12738	0.0004	0.00627632	DUF581 domain containing protein, expressed
LOC_Os02g38392	1.53859	0.915502	-1.28038	0.00225	0.0256447	NBS-LRR disease resistance protein, putative, expressed
LOC_Os02g39330	123.798	79.5729	-1.09005	5e-05	0.00105024	CHIT1 - Chitinase family protein precursor, expressed
LOC_Os02g39360	130.521	82.3926	-1.13459	5e-05	0.00105024	B-box zinc finger family protein, putative, expressed
LOC_Os02g39710	30.089	18.2187	-1.23737	5e-05	0.00105024	CCT/B-box zinc finger protein, putative, expressed
LOC_Os02g40700	4.71038	7.1682	1.03557	0.00535	0.0491786	enzyme of the cupin superfamily protein, putative, expressed
LOC_Os02g40770	0.59042	0.278987	-1.84891	0.00415	0.0409643	SET domain containing protein, expressed
LOC_Os02g41670	41.3336	24.4472	-1.2952	5e-05	0.00105024	phenylalanine ammonia-lyase, putative, expressed
LOC_Os02g41680	91.9585	58.1678	-1.12958	5e-05	0.00105024	phenylalanine ammonia-lyase, putative, expressed
LOC_Os02g41840	6.42406	4.1574	-1.07324	0.00235	0.026487	DUF584 domain containing protein, putative, expressed
LOC_Os02g41954	9.7104	3.92068	-2.23677	5e-05	0.00105024	gibberellin 2-beta-dioxygenase 7, putative, expressed
LOC_Os02g42950	5.46318	8.27946	1.02536	0.00025	0.00425782	YABBY domain containing protein, putative, expressed
LOC_Os02g43360	29.6571	13.8943	-1.87001	5e-05	0.00105024	cytochrome b5-like Heme/Steroid binding domain containing protein, expressed
LOC_Os02g43410	4.03484	9.26727	2.05079	5e-05	0.00105024	transposon protein, putative, unclassified, expressed
LOC_Os02g43770	2.35172	1.19463	-1.67045	0.0002	0.00354413	DUF630/DUF632 domains containing protein, putative, expressed
LOC_Os02g45420	3.57695	1.4244	-2.27087	5e-05	0.00105024	AP2 domain containing protein, expressed
LOC_Os02g46980	17.2009	10.1678	-1.29662	5e-05	0.00105024	pentatricopeptide, putative, expressed
LOC_Os02g47020	133.415	86.6866	-1.06338	5e-05	0.00105024	phosphoribulokinase/Uridine kinase family protein, expressed
LOC_Os02g47090	2.18262	1.06738	-1.76419	0.00015	0.00278404	peptide transporter PTR2, putative, expressed
LOC_Os02g47470	53.0217	34.2812	-1.07557	5e-05	0.00105024	cytochrome P450, putative, expressed
LOC_Os02g48570	1.7608	0.914161	-1.6167	0.0002	0.00354413	peptide transporter PTR2, putative, expressed
LOC_Os02g49650	1.11672	1.95015	1.37499	0.0029	0.0311603	leaf senescence related protein, putative, expressed
LOC_Os02g49720	71.3419	40.0026	-1.42685	5e-05	0.00105024	aldehyde dehydrogenase, putative, expressed
LOC_Os02g49870	30.109	19.7788	-1.03637	5e-05	0.00105024	expressed protein
LOC_Os02g50140	7.19655	3.21597	-1.98654	5e-05	0.00105024	caleosin related protein, putative, expressed
LOC_Os02g50340	8.56436	5.05706	-1.29931	5e-05	0.00105024	membrane attack complex component/perforin/complement C9, putative, expressed
LOC_Os02g51680	3.0518	1.92346	-1.13846	0.00465	0.0444267	uncharacterized glycosyl hydrolase Rv2006/MT2062, putative, expressed
LOC_Os02g52010	62.7706	34.0969	-1.50514	5e-05	0.00105024	phosphate-induced protein 1 conserved region domain containing protein, expressed
LOC_Os02g52210	4.88135	3.14659	-1.08296	0.0005	0.00754834	zinc finger, C3HC4 type domain containing protein, expressed
LOC_Os02g52450	44.3545	29.0384	-1.04471	5e-05	0.00105024	regulator of ribonuclease, putative, expressed
LOC_Os02g52670	16.4612	6.19129	-2.41171	5e-05	0.00105024	AP2 domain containing protein, expressed
LOC_Os02g52700	42.7765	14.2244	-2.71547	5e-05	0.00105024	alpha-amylase precursor, putative, expressed
LOC_Os02g52710	92.8306	47.4142	-1.657	5e-05	0.00105024	alpha-amylase precursor, putative, expressed
LOC_Os02g53130	0.742076	0.305131	-2.19183	0.0009	0.0123208	nitrate reductase, putative, expressed
LOC_Os02g53180	215.928	122.915	-1.38964	5e-05	0.00105024	1-aminocyclopropane-1-carboxylate oxidase protein, putative, expressed
LOC_Os02g53410	19.3456	12.4146	-1.09403	0.0002	0.00354413	expressed protein
LOC_Os02g53750	16.2505	7.50948	-1.90388	5e-05	0.00105024	tyrosine protein kinase domain containing protein, putative, expressed
LOC_Os02g53870	28.8649	50.1323	1.3615	5e-05	0.00105024	expressed protein
LOC_Os02g54560	1.67816	0.900049	-1.53652	0.00325	0.0341487	SCP-like extracellular protein, expressed
LOC_Os02g54640	4.41116	2.7194	-1.19302	5e-05	0.00105024	glutamate receptor, putative, expressed
LOC_Os02g55890	39.7778	11.872	-2.98207	5e-05	0.00105024	inorganic H+ pyrophosphatase, putative, expressed
LOC_Os02g56260	1.2327	0.711619	-1.35504	0.0014	0.0174926	expressed protein
LOC_Os02g56700	15.3367	43.9543	2.59678	5e-05	0.00105024	dehydrogenase, putative, expressed
LOC_Os02g56900	15.2504	9.47819	-1.173	5e-05	0.00105024	thioredoxin family protein, putative, expressed
LOC_Os02g57030	14.931	9.74238	-1.053	5e-05	0.00105024	expressed protein
LOC_Os02g57120	57.2561	34.2134	-1.26994	5e-05	0.00105024	HEAT repeat family protein, putative, expressed
LOC_Os02g57280	132.012	80.7573	-1.21205	5e-05	0.00105024	cytochrome P450, putative, expressed
LOC_Os02g57350	9.42349	3.54317	-2.4125	5e-05	0.00105024	expressed protein
LOC_Os02g57770	1.66589	3.55939	1.87249	5e-05	0.00105024	glycosyl hydrolases family 16, putative, expressed
LOC_Os02g58360	0.302049	0.679818	2.00075	0.0001	0.00195004	expressed protein
LOC_Os02g58370	0.218309	1.91293	5.35306	0.00025	0.00425782	expressed protein
LOC_Os03g02460	4.74232	7.37296	1.08836	0.00025	0.00425782	retinol dehydrogenase, putative, expressed
LOC_Os03g02750	52.6957	30.384	-1.35799	5e-05	0.00105024	OsSub25 - Putative Subtilisin homologue, expressed
LOC_Os03g02939	20.8913	31.6807	1.02691	5e-05	0.00105024	peroxidase precursor, putative, expressed
LOC_Os03g03260	4.26658	2.72872	-1.10239	0.00025	0.00425782	homeobox domain containing protein, expressed
LOC_Os03g03334	12.3365	6.71126	-1.50143	0.0012	0.0154787	expressed protein
LOC_Os03g03610	9.55363	5.62619	-1.30588	5e-05	0.00105024	1,3-beta-glucan synthase component domain containing protein, expressed
LOC_Os03g03724	55.3788	16.8775	-2.9305	5e-05	0.00105024	expressed protein
LOC_Os03g03860	20.9594	13.7297	-1.04331	5e-05	0.00105024	expressed protein
LOC_Os03g03910	14.9189	7.21739	-1.79087	5e-05	0.00105024	catalase domain containing protein, expressed
LOC_Os03g04060	8.23016	2.84119	-2.62312	5e-05	0.00105024	CHIT16 - Chitinase family protein precursor, expressed
LOC_Os03g04070	4.11367	1.58138	-2.35783	5e-05	0.00105024	no apical meristem protein, putative, expressed
LOC_Os03g05140	2.06666	3.54947	1.33394	5e-05	0.00105024	receptor-like protein kinase 2 precursor, putative, expressed
LOC_Os03g05334	20.508	12.5908	-1.20318	5e-05	0.00105024	expressed protein
LOC_Os03g05440	5.4555	3.32845	-1.21864	0.0003	0.00497652	DUF677 domain containing protein, putative, expressed
LOC_Os03g05470	5.84915	3.2476	-1.45112	5e-05	0.00105024	tyrosine protein kinase domain containing protein, putative, expressed
LOC_Os03g05500	69.5681	131.028	1.56143	5e-05	0.00105024	DUF260 domain containing protein, putative, expressed
LOC_Os03g05620	41.9323	26.9101	-1.09394	5e-05	0.00105024	inorganic phosphate transporter, putative, expressed
LOC_Os03g05640	7.96624	14.7053	1.51183	5e-05	0.00105024	inorganic phosphate transporter, putative, expressed
LOC_Os03g06700	6.35353	4.14959	-1.05065	0.00065	0.00944255	3-ketoacyl-CoA synthase, putative, expressed
LOC_Os03g06970	0.808235	1.57793	1.65	0.00395	0.0394965	tetratricopeptide repeat domain containing protein, expressed
LOC_Os03g07170	1.76111	0.873969	-1.72803	0.00045	0.00691032	lactose permease-related, putative, expressed
LOC_Os03g07360	18.9819	12.5267	-1.02505	5e-05	0.00105024	expressed protein
LOC_Os03g08320	99.6732	63.3648	-1.11721	5e-05	0.00105024	ZIM domain containing protein, putative, expressed
LOC_Os03g08410	0.685043	0.16197	-3.55658	0.0036	0.0367876	flavin-containing monooxygenase family protein, putative, expressed
LOC_Os03g08460	69.7107	35.4579	-1.66724	5e-05	0.00105024	AP2 domain containing protein, expressed
LOC_Os03g08720	2.03553	3.10489	1.04133	0.00375	0.0378869	transferase family protein, putative, expressed
LOC_Os03g08880	47.3174	26.1605	-1.4616	5e-05	0.00105024	purine permease, putative, expressed
LOC_Os03g09910	2.09496	0.200176	-5.79111	5e-05	0.00105024	aminotransferase, classes I and II, domain containing protein, expressed
LOC_Os03g09970	6.61018	15.4217	2.08937	5e-05	0.00105024	sulfate transporter, putative, expressed
LOC_Os03g09980	0.982282	2.04236	1.80529	5e-05	0.00105024	sulfate transporter, putative, expressed
LOC_Os03g10478	8.49577	4.20719	-1.73325	5e-05	0.00105024	glycosyl hydrolase family 10 protein, putative, expressed
LOC_Os03g10640	17.9491	7.70556	-2.0855	5e-05	0.00105024	calcium-transporting ATPase, plasma membrane-type, putative, expressed
LOC_Os03g10950	6.17819	3.55575	-1.36253	5e-05	0.00105024	protein phosphatase 2C, putative, expressed
LOC_Os03g11650	11.0649	6.85339	-1.18144	5e-05	0.00105024	ATMAP70 protein, putative, expressed
LOC_Os03g12510	97.6606	56.1741	-1.36397	5e-05	0.00105024	non-symbiotic hemoglobin 2, putative, expressed
LOC_Os03g13180	2.19909	1.01789	-1.89982	0.00055	0.00822532	peroxidase precursor, putative, expressed
LOC_Os03g13300	24.6007	13.1488	-1.545	5e-05	0.00105024	glutamate decarboxylase, putative, expressed
LOC_Os03g13390	21.4035	36.4379	1.31221	5e-05	0.00105024	oxidoreductase, aldo/keto reductase family protein, putative, expressed
LOC_Os03g13520	6.4178	4.02701	-1.14942	5e-05	0.00105024	endonuclease/exonuclease/phosphatase family domain containing protein, expressed
LOC_Os03g13840	17.1024	11.2233	-1.03887	5e-05	0.00105024	senescence-associated protein, putative, expressed
LOC_Os03g14140	2.20228	3.63381	1.2351	0.00475	0.0451888	POEI16 - Pollen Ole e I allergen and extensin family protein precursor, expressed
LOC_Os03g14150	10.8793	17.0305	1.10526	5e-05	0.00105024	expressed protein
LOC_Os03g14254	2.34235	1.16167	-1.72961	0.003	0.0320344	expressed protein
LOC_Os03g14820	0.127194	2.05662	6.86398	0.00265	0.029133	expressed protein
LOC_Os03g15050	55.3232	31.9118	-1.357	5e-05	0.00105024	phosphoenolpyruvate carboxykinase, putative, expressed
LOC_Os03g15080	4.33771	1.48366	-2.64594	5e-05	0.00105024	expressed protein
LOC_Os03g15270	8.03915	5.22896	-1.06078	0.0001	0.00195004	gibberellin receptor GID1L2, putative, expressed
LOC_Os03g15370	2.18226	17.1458	5.08402	5e-05	0.00105024	ubiquitin fusion protein, putative, expressed
LOC_Os03g15890	1.74658	0.942439	-1.52157	0.0022	0.0252423	RNA recognition motif containing protein, expressed
LOC_Os03g16850	1.92001	3.25683	1.30325	0.00355	0.0363765	dof zinc finger domain containing protein, putative, expressed
LOC_Os03g16900	1.38358	2.30842	1.26247	0.00285	0.0307414	rab GDP dissociation inhibitor alpha, putative, expressed
LOC_Os03g16950	7.13574	1.90419	-3.25813	5e-05	0.00105024	cysteine-rich repeat secretory protein 55 precursor, putative, expressed
LOC_Os03g17220	1.84909	3.35494	1.46928	0.00415	0.0409643	dirigent, putative, expressed
LOC_Os03g17870	349.926	715.716	1.76479	5e-05	0.00105024	metallothionein, putative, expressed
LOC_Os03g18220	337.868	166.323	-1.74793	5e-05	0.00105024	pyruvate decarboxylase isozyme 2, putative, expressed
LOC_Os03g18300	3.61782	5.50629	1.0359	0.0018	0.0213325	chloroplast unusual positioning protein, putative, expressed
LOC_Os03g18640	2.75975	4.94668	1.43928	5e-05	0.00105024	laccase precursor protein, putative, expressed
LOC_Os03g18770	259.51	141.292	-1.49943	5e-05	0.00105024	wound-induced protein WI12, putative, expressed
LOC_Os03g18779	0.135231	77.3788	15.6598	0.00095	0.0128711	expressed protein
LOC_Os03g18850	409.429	264.357	-1.07892	5e-05	0.00105024	pathogenesis-related Bet v I family protein, putative, expressed
LOC_Os03g19070	14.2452	8.68711	-1.21978	5e-05	0.00105024	long cell-linked locus protein, putative, expressed
LOC_Os03g19270	23.7094	15.4296	-1.05948	0.0001	0.00195004	universal stress protein domain containing protein, putative, expressed
LOC_Os03g19420	48.3086	92.1535	1.59285	5e-05	0.00105024	nicotianamine synthase, putative, expressed
LOC_Os03g19427	64.9409	134.52	1.79605	5e-05	0.00105024	nicotianamine synthase, putative, expressed
LOC_Os03g20090	3.023	1.32332	-2.03743	0.0001	0.00195004	MYB family transcription factor, putative, expressed
LOC_Os03g20210	1.00657	0.406651	-2.23533	0.00285	0.0307414	aspartic proteinase nepenthesin precursor, putative, expressed
LOC_Os03g20290	4.68574	0.695356	-4.70535	0.0042	0.0412209	aspartic proteinase nepenthesin-1 precursor, putative, expressed
LOC_Os03g20330	5.63652	1.79784	-2.8182	5e-05	0.00105024	VQ domain containing protein, putative, expressed
LOC_Os03g20700	61.6592	40.8483	-1.01552	5e-05	0.00105024	magnesium-chelatase, putative, expressed
LOC_Os03g20740	3.6633	1.29032	-2.57352	0.002	0.0233556	expressed protein
LOC_Os03g20910	2.90087	1.35558	-1.87632	0.0001	0.00195004	homeobox domain containing protein, expressed
LOC_Os03g21710	0.909191	0.179147	-4.00614	0.00175	0.0209176	WRKY79, expressed
LOC_Os03g21820	3.38716	7.04882	1.80748	5e-05	0.00105024	expansin precursor, putative, expressed
LOC_Os03g22020	15.9954	30.3466	1.57938	5e-05	0.00105024	peroxidase precursor, putative, expressed
LOC_Os03g22270	354.022	217.837	-1.19767	5e-05	0.00105024	auxin-repressed protein, putative, expressed
LOC_Os03g23010	326.594	206.333	-1.13259	5e-05	0.00105024	expressed protein
LOC_Os03g24590	11.7249	7.06667	-1.24875	5e-05	0.00105024	mTERF domain containing protein, expressed
LOC_Os03g24950	8.07459	5.29394	-1.04117	5e-05	0.00105024	expressed protein
LOC_Os03g25320	4.69308	19.7333	3.54215	5e-05	0.00105024	peroxidase precursor, putative, expressed
LOC_Os03g25340	4.75359	7.59865	1.15687	0.00035	0.00564246	peroxidase precursor, putative, expressed
LOC_Os03g25760	2.94166	1.60838	-1.48902	0.0001	0.00195004	calmodulin-binding protein, putative, expressed
LOC_Os03g27019	46.3415	29.2734	-1.13292	5e-05	0.00105024	expressed protein
LOC_Os03g27830	9.36941	3.82775	-2.20777	5e-05	0.00105024	expressed protein
LOC_Os03g29150	1.27394	2.50902	1.67161	0.00135	0.0169723	NAD dependent epimerase/dehydratase family protein, putative, expressed
LOC_Os03g29250	5.0173	2.58707	-1.6336	0.00035	0.00564246	SPX domain-containing protein, putative, expressed
LOC_Os03g29410	18.337	10.2065	-1.445	5e-05	0.00105024	tyrosine protein kinase domain containing protein, putative, expressed
LOC_Os03g29930	5.39392	2.14999	-2.26853	5e-05	0.00105024	expressed protein
LOC_Os03g30740	0.585778	1.74373	2.69034	5e-05	0.00105024	expressed protein
LOC_Os03g31750	28.8791	6.15003	-3.81454	5e-05	0.00105024	pyruvate, phosphate dikinase, chloroplast precursor, putative, expressed
LOC_Os03g32050	6.9394	10.8372	1.0994	0.0002	0.00354413	peroxidase precursor, putative, expressed
LOC_Os03g32220	4.29202	2.19766	-1.65086	0.00025	0.00425782	ZOS3-11 - C2H2 zinc finger protein, expressed
LOC_Os03g32230	7.78043	4.80499	-1.18865	0.0003	0.00497652	ZOS3-12 - C2H2 zinc finger protein, expressed
LOC_Os03g32470	13.1783	26.289	1.70318	5e-05	0.00105024	leucoanthocyanidin dioxygenase, putative, expressed
LOC_Os03g35600	1.7943	1.15453	-1.08745	0.0017	0.0204293	serine/threonine-protein kinase receptor precursor, putative, expressed
LOC_Os03g37840	4.51038	2.16626	-1.80874	5e-05	0.00105024	potassium transporter, putative, expressed
LOC_Os03g39610	1877.1	1189.36	-1.12541	5e-05	0.00105024	chlorophyll A-B binding protein, putative, expressed
LOC_Os03g39650	2.09504	3.96334	1.5723	5e-05	0.00105024	cytochrome P450, putative, expressed
LOC_Os03g41130	9.45286	14.7148	1.09143	0.00405	0.0401904	expressed protein
LOC_Os03g42130	31.2068	50.0379	1.16445	5e-05	0.00105024	gibberellin 20 oxidase 2, putative, expressed
LOC_Os03g43440	20.3899	12.775	-1.15312	5e-05	0.00105024	CAMK_KIN1/SNF1/Nim1_like.17 - CAMK includes calcium/calmodulin depedent protein kinases, expressed
LOC_Os03g43810	3.65833	1.88293	-1.63806	0.0001	0.00195004	helix-loop-helix DNA-binding domain containing protein, expressed
LOC_Os03g44000	2.97864	5.12082	1.33636	0.0039	0.0390665	LTPL15 - Protease inhibitor/seed storage/LTP family protein precursor, expressed
LOC_Os03g44100	1.40486	0.474889	-2.67498	0.0037	0.0374665	phosphonate metabolism protein-related, putative, expressed
LOC_Os03g45280	184.499	97.2491	-1.57934	5e-05	0.00105024	dehydrin, putative, expressed
LOC_Os03g45970	1.56797	0.991911	-1.12933	0.0049	0.0461245	expressed protein
LOC_Os03g46070	25.3253	7.15983	-3.11572	5e-05	0.00105024	thaumatin, putative, expressed
LOC_Os03g46860	6.49835	10.2312	1.11944	0.0001	0.00195004	helix-loop-helix DNA-binding protein, putative, expressed
LOC_Os03g48770	0.378367	2.1336	4.26597	0.00085	0.0117153	Cupin domain containing protein, expressed
LOC_Os03g49260	14.8137	8.28567	-1.43298	5e-05	0.00105024	lipoxygenase, putative, expressed
LOC_Os03g49350	13.9474	21.6782	1.08767	5e-05	0.00105024	lipozygenase protein, putative, expressed
LOC_Os03g50280	59.1508	33.8164	-1.37902	5e-05	0.00105024	GLTP domain containing protein, putative, expressed
LOC_Os03g50310	12.9933	7.68184	-1.29623	5e-05	0.00105024	CCT/B-box zinc finger protein, putative, expressed
LOC_Os03g50920	1.36663	3.00253	1.94125	0.00225	0.0256447	ZF-HD protein dimerisation region containing protein, expressed
LOC_Os03g51470	3.02692	5.25449	1.36026	0.00155	0.0189947	expressed protein
LOC_Os03g51980	10.5637	6.73798	-1.10901	0.00065	0.00944255	expressed protein
LOC_Os03g52370	54.2143	35.8215	-1.02203	5e-05	0.00105024	PIII4 - Proteinase inhibitor II family protein precursor, expressed
LOC_Os03g52860	263.397	413.817	1.11418	5e-05	0.00105024	lipoxygenase, putative, expressed
LOC_Os03g53020	15.5786	8.80609	-1.40691	5e-05	0.00105024	helix-loop-helix DNA-binding domain containing protein, expressed
LOC_Os03g53500	3.35499	5.15677	1.06017	5e-05	0.00105024	helicase conserved C-terminal domain containing protein, expressed
LOC_Os03g55050	1.60784	2.85498	1.41609	5e-05	0.00105024	UDP-glucoronosyl and UDP-glucosyl transferase domain containing protein, expressed
LOC_Os03g55680	16.2274	7.54767	-1.88786	5e-05	0.00105024	expressed protein
LOC_Os03g55776	46.9494	31.0076	-1.02312	5e-05	0.00105024	expressed protein
LOC_Os03g56160	5.11298	2.71875	-1.55774	5e-05	0.00105024	lectin-like receptor kinase 7, putative, expressed
LOC_Os03g56580	3.17062	1.86064	-1.31456	0.00125	0.0159943	no apical meristem protein, putative, expressed
LOC_Os03g56670	412.583	274.375	-1.00611	5e-05	0.00105024	photosystem I reaction center subunit III, chloroplast precursor, putative, expressed
LOC_Os03g56950	6.23884	3.785	-1.23253	5e-05	0.00105024	phytochrome-interacting factor 4, putative, expressed
LOC_Os03g57490	2.84135	1.37231	-1.79494	5e-05	0.00105024	fasciclin domain containing protein, expressed
LOC_Os03g59090	18.6866	11.3346	-1.23302	5e-05	0.00105024	retrotransposon protein, putative, unclassified, expressed
LOC_Os03g59290	8.64673	14.5006	1.2751	5e-05	0.00105024	C-methyltransferase, putative, expressed
LOC_Os03g59440	29.3947	53.6645	1.48456	5e-05	0.00105024	dirigent, putative, expressed
LOC_Os03g59770	2.26667	0.558777	-3.45361	0.00035	0.00564246	EF hand family protein, putative, expressed
LOC_Os03g60220	9.11632	5.51937	-1.2376	0.00045	0.00691032	DUF567 domain containing protein, putative, expressed
LOC_Os03g60540	1.8495	4.32858	2.09716	0.0028	0.0304819	ZOS3-20 - C2H2 zinc finger protein, expressed
LOC_Os03g60560	17.6775	11.4827	-1.06409	0.0002	0.00354413	ZOS3-21 - C2H2 zinc finger protein, expressed
LOC_Os03g60570	6.53208	3.36599	-1.63517	0.0002	0.00354413	ZOS3-22 - C2H2 zinc finger protein, expressed
LOC_Os03g61150	14.6822	8.32742	-1.3986	5e-05	0.00105024	expressed protein
LOC_Os03g63620	4.64085	1.03184	-3.70822	5e-05	0.00105024	tetraspanin family protein, putative, expressed
LOC_Os03g63950	102.248	65.4415	-1.10057	5e-05	0.00105024	plastid-specific 30S ribosomal protein 1, chloroplast precursor, putative, expressed
LOC_Os04g01470	0.905099	0.350609	-2.33897	0.0048	0.0455286	O-methyltransferase, putative, expressed
LOC_Os04g02030	0.920543	0.392744	-2.10081	0.00025	0.00425782	rp1, putative, expressed
LOC_Os04g02640	4.07308	7.70423	1.57195	5e-05	0.00105024	3-ketoacyl-CoA synthase 6, putative, expressed
LOC_Os04g03050	0.292644	0.692103	2.12294	0.0016	0.0194898	OsSub34 - Putative Subtilisin homologue, expressed
LOC_Os04g03164	13.1255	7.61075	-1.34412	0.00075	0.0105987	expressed protein
LOC_Os04g03920	5.09662	2.15101	-2.12753	5e-05	0.00105024	expressed protein
LOC_Os04g04770	0.674851	1.76471	2.37073	0.0049	0.0461245	legume lectins beta domain containing protein, putative, expressed
LOC_Os04g04800	0.402665	1.56605	3.34975	0.00105	0.0139633	protein kinase domain containing protein, expressed
LOC_Os04g06520	19.3592	9.66784	-1.71251	5e-05	0.00105024	expressed protein
LOC_Os04g09390	8.74575	5.26988	-1.24933	5e-05	0.00105024	HEV3 - Hevein family protein precursor, expressed
LOC_Os04g09720	1.96427	3.19296	1.1982	0.0016	0.0194898	OsSCP22 - Putative Serine Carboxypeptidase homologue, expressed
LOC_Os04g09900	11.4127	3.56866	-2.86717	5e-05	0.00105024	ent-kaurene synthase, chloroplast precursor, putative, expressed
LOC_Os04g09920	4.14197	1.42842	-2.62563	5e-05	0.00105024	cytochrome P450, putative, expressed
LOC_Os04g10160	4.14517	2.29251	-1.46078	5e-05	0.00105024	cytochrome P450, putative, expressed
LOC_Os04g10350	27.7738	42.1806	1.03059	5e-05	0.00105024	1-aminocyclopropane-1-carboxylate oxidase homolog 2, putative, expressed
LOC_Os04g12720	0.381678	3.86111	5.70735	5e-05	0.00105024	indole-3-acetate beta-glucosyltransferase, putative, expressed
LOC_Os04g12970	1.87527	15.2653	5.17142	5e-05	0.00105024	UDP-glucoronosyl/UDP-glucosyl transferase, putative, expressed
LOC_Os04g13160	1.05148	0.397835	-2.39704	0.0004	0.00627632	OsFBD9 - F-box and FBD domain containing protein, expressed
LOC_Os04g13210	8.39133	5.4886	-1.04701	5e-05	0.00105024	multidrug resistance-associated protein, putative, expressed
LOC_Os04g21890	1.56476	0.830111	-1.56346	0.0003	0.00497652	disease resistance protein RPM1, putative, expressed
LOC_Os04g23550	6.83806	2.99264	-2.03803	5e-05	0.00105024	basic helix-loop-helix family protein, putative, expressed
LOC_Os04g24220	4.98848	2.56458	-1.64092	5e-05	0.00105024	OsWAK32 - OsWAK receptor-like protein kinase, expressed
LOC_Os04g24328	24.7389	11.9462	-1.79538	5e-05	0.00105024	jasmonate-induced protein, putative, expressed
LOC_Os04g24340	8.3889	3.63823	-2.06038	5e-05	0.00105024	phytase, putative, expressed
LOC_Os04g26920	13.0805	20.5931	1.11929	5e-05	0.00105024	oxidoreductase, aldo/keto reductase family protein, putative, expressed
LOC_Os04g27060	4.24913	20.3893	3.86789	5e-05	0.00105024	oxidoreductase, aldo/keto reductase family protein, putative, expressed
LOC_Os04g27190	15.5385	3.2234	-3.87921	5e-05	0.00105024	terpene synthase, putative, expressed
LOC_Os04g27720	0.738401	2.22442	2.71975	5e-05	0.00105024	terpene synthase, putative, expressed
LOC_Os04g28620	26.4856	14.6936	-1.45312	5e-05	0.00105024	male sterility protein, putative, expressed
LOC_Os04g29000	12.4668	19.1082	1.05323	5e-05	0.00105024	sulfotransferase domain containing protein, expressed
LOC_Os04g29090	1.56573	3.3537	1.87861	5e-05	0.00105024	FAD-binding and arabino-lactone oxidase domains containing protein, putative, expressed
LOC_Os04g29550	4.28786	1.93473	-1.96273	0.00045	0.00691032	RIPER2 - Ripening-related family protein precursor, expressed
LOC_Os04g30490	4.00185	9.80225	2.20945	5e-05	0.00105024	MATE efflux family protein, putative, expressed
LOC_Os04g31790	1.61752	0.339967	-3.84694	0.0002	0.00354413	expressed protein
LOC_Os04g33570	2.95305	1.84727	-1.15702	0.0045	0.0434585	RCN4 Centroradialis-like1 homologous to TFL1 gene; contains Pfam profile PF01161: Phosphatidylethanolamine-binding protein, expressed
LOC_Os04g33830	827.96	493.997	-1.27369	5e-05	0.00105024	membrane protein, putative, expressed
LOC_Os04g33920	5.94568	3.10852	-1.59944	0.0001	0.00195004	LTPL102 - Protease inhibitor/seed storage/LTP family protein precursor, expressed
LOC_Os04g34250	0.839642	1.36742	1.20283	0.00495	0.0463995	serine/threonine-protein kinase receptor precursor, putative, expressed
LOC_Os04g34270	3.28229	2.011	-1.20826	0.00015	0.00278404	serine/threonine-protein kinase receptor precursor, putative, expressed
LOC_Os04g34590	2.61829	1.46566	-1.43099	0.00075	0.0105987	UPF0496 protein 2, putative, expressed
LOC_Os04g34630	44.9618	69.2538	1.06536	5e-05	0.00105024	peroxidase precursor, putative, expressed
LOC_Os04g35500	1.92676	3.18905	1.24273	0.00355	0.0363765	CDK5RAP1, putative, expressed
LOC_Os04g36670	2.40603	3.79871	1.12632	0.0051	0.047447	expressed protein
LOC_Os04g37700	10.1427	5.34581	-1.57952	5e-05	0.00105024	expressed protein
LOC_Os04g38042	2.00091	3.65999	1.4893	5e-05	0.00105024	retrotransposon protein, putative, unclassified, expressed
LOC_Os04g38410	626.094	379.342	-1.23577	5e-05	0.00105024	chlorophyll A-B binding protein, putative, expressed
LOC_Os04g38690	3.29738	7.47047	2.01702	5e-05	0.00105024	membrane associated DUF588 domain containing protein, putative, expressed
LOC_Os04g39010	8.60548	5.41663	-1.14171	0.0053	0.0487993	heavy metal associated domain containing protein, expressed
LOC_Os04g39320	74.8535	36.5703	-1.7666	5e-05	0.00105024	expressed protein
LOC_Os04g39350	36.6024	17.3205	-1.84535	5e-05	0.00105024	heavy metal associated domain containing protein, expressed
LOC_Os04g39360	135.185	81.0085	-1.26297	5e-05	0.00105024	heavy metal transport/detoxification protein, putative, expressed
LOC_Os04g39600	11.0371	21.9316	1.69353	5e-05	0.00105024	fasciclin domain containing protein, expressed
LOC_Os04g40560	12.1221	6.52708	-1.52682	5e-05	0.00105024	WD domain, G-beta repeat domain containing protein, expressed
LOC_Os04g40990	10.7639	6.33254	-1.30837	5e-05	0.00105024	malate synthase, glyoxysomal, putative, expressed
LOC_Os04g41640	1.38992	3.45092	2.24284	0.0033	0.0344471	HEV2 - Hevein family protein precursor, expressed
LOC_Os04g43200	13.6373	21.2978	1.09947	5e-05	0.00105024	caleosin related protein, putative, expressed
LOC_Os04g43390	1.81143	3.41296	1.56231	5e-05	0.00105024	Os4bglu16 - monolignol beta-glucoside homologue, expressed
LOC_Os04g43440	4.53267	2.96408	-1.04755	0.00135	0.0169723	NB-ARC/LRR disease resistance protein, putative, expressed
LOC_Os04g43800	5.41307	3.14851	-1.33646	5e-05	0.00105024	phenylalanine ammonia-lyase, putative, expressed
LOC_Os04g44190	1.71519	3.25466	1.57983	0.0053	0.0487993	expressed protein
LOC_Os04g44320	31.9707	21.0394	-1.03196	5e-05	0.00105024	transposon protein, putative, unclassified, expressed
LOC_Os04g46530	2.81457	4.51921	1.16786	0.00015	0.00278404	retrotransposon protein, putative, unclassified, expressed
LOC_Os04g46650	5.63577	8.4897	1.01049	0.0013	0.0164829	expansin precursor, putative, expressed
LOC_Os04g46950	0.783284	1.52295	1.63987	0.00515	0.0477332	expressed protein
LOC_Os04g46990	3.1281	1.31577	-2.13583	5e-05	0.00105024	cis-zeatin O-glucosyltransferase, putative, expressed
LOC_Os04g47080	3.14498	6.53713	1.80457	5e-05	0.00105024	anthocyanin regulatory Lc protein, putative, expressed
LOC_Os04g47190	5.4356	3.38082	-1.17113	5e-05	0.00105024	aminotransferase domain containing protein, putative, expressed
LOC_Os04g47720	5.88998	3.27518	-1.44742	5e-05	0.00105024	cis-zeatin O-glucosyltransferase, putative, expressed
LOC_Os04g47930	2.96969	1.78177	-1.25991	0.0003	0.00497652	aluminum-activated malate transporter, putative, expressed
LOC_Os04g48170	3.31579	5.05954	1.04221	0.0004	0.00627632	cytochrome P450, putative, expressed
LOC_Os04g48210	4.10368	6.32443	1.06676	0.0002	0.00354413	cytochrome P450, putative, expressed
LOC_Os04g48290	1.27036	0.704551	-1.45387	0.0003	0.00497652	MATE efflux family protein, putative, expressed
LOC_Os04g49170	4.60473	8.85479	1.61265	0.00085	0.0117153	zinc finger, C3HC4 type domain containing protein, expressed
LOC_Os04g49194	3.21379	1.05115	-2.75626	5e-05	0.00105024	naringenin,2-oxoglutarate 3-dioxygenase, putative, expressed
LOC_Os04g49370	46.1622	26.5058	-1.3683	5e-05	0.00105024	expressed protein
LOC_Os04g49550	4.57663	2.57562	-1.41781	0.00075	0.0105987	RING-H2 finger protein ATL2A, putative, expressed
LOC_Os04g49690	2.77561	1.45631	-1.59068	5e-05	0.00105024	FERONIA receptor-like kinase, putative, expressed
LOC_Os04g49890	5.30821	9.36109	1.39915	5e-05	0.00105024	multidrug resistance-associated protein, putative, expressed
LOC_Os04g50200	1.00133	2.42606	2.18253	5e-05	0.00105024	OsFBX151 - F-box domain containing protein, expressed
LOC_Os04g50940	1.20022	0.460214	-2.36412	5e-05	0.00105024	peptide transporter PTR2, putative, expressed
LOC_Os04g51030	1.64895	0.816782	-1.73263	0.0001	0.00195004	wall-associated kinase 1, putative, expressed
LOC_Os04g51454	26.9561	16.9358	-1.14629	0.0006	0.00883694	expressed protein
LOC_Os04g51460	32.1546	21.2027	-1.02704	5e-05	0.00105024	glycosyl hydrolases family 16, putative, expressed
LOC_Os04g51820	1.60975	0.835298	-1.61801	0.0006	0.00883694	OsHKT1;1 - Na+ transporter, expressed
LOC_Os04g52190	8.5824	5.46162	-1.11469	0.0012	0.0154787	vacuolar-sorting receptor precursor, putative, expressed
LOC_Os04g52240	0.641759	0.289402	-1.96415	0.00275	0.0300843	terpene synthase, putative, expressed
LOC_Os04g52260	271	127.411	-1.86132	5e-05	0.00105024	LTPL124 - Protease inhibitor/seed storage/LTP family protein precursor, expressed
LOC_Os04g52310	3.54952	5.36713	1.01977	0.00185	0.0218554	metal cation transporter, putative, expressed
LOC_Os04g52580	1.84153	3.64922	1.68675	0.0007	0.0100254	tetratricopeptide repeat domain containing protein, expressed
LOC_Os04g52780	5.68339	3.52771	-1.17618	5e-05	0.00105024	leucine-rich repeat receptor protein kinase EXS precursor, putative, expressed
LOC_Os04g53606	0.599516	5.90518	5.64158	5e-05	0.00105024	expressed protein
LOC_Os04g53800	1.37813	0.279963	-3.93086	0.0004	0.00627632	leucoanthocyanidin reductase, putative, expressed
LOC_Os04g53810	0.558956	1.35811	2.18953	0.00075	0.0105987	leucoanthocyanidin reductase, putative, expressed
LOC_Os04g55159	440.104	284.087	-1.07958	5e-05	0.00105024	LTPL125 - Protease inhibitor/seed storage/LTP family protein precursor, putative, expressed
LOC_Os04g55600	12.5814	8.18091	-1.06154	0.0004	0.00627632	expressed protein
LOC_Os04g55740	1.5694	0.650899	-2.17058	0.0005	0.00754834	peroxidase precursor, putative, expressed
LOC_Os04g56030	3.65526	1.53004	-2.14784	0.00065	0.00944255	glycine-rich cell wall structural protein precursor, putative, expressed
LOC_Os04g56560	0.697236	0.15466	-3.71399	0.00105	0.0139633	proton-dependent oligopeptide transport, putative, expressed
LOC_Os04g56930	6.72569	3.5925	-1.54658	5e-05	0.00105024	glycosyl hydrolases, putative, expressed
LOC_Os04g56995	1.79885	3.50869	1.64773	0.00355	0.0363765	expressed protein
LOC_Os04g57200	63.7813	42.0276	-1.02878	5e-05	0.00105024	heavy metal transport/detoxification protein, putative, expressed
LOC_Os04g57410	5.31822	10.021	1.56251	5e-05	0.00105024	methylthioribose kinase, putative, expressed
LOC_Os04g58280	246.603	149.372	-1.23646	5e-05	0.00105024	stem-specific protein TSJT1, putative, expressed
LOC_Os04g58760	13.0095	20.038	1.06532	5e-05	0.00105024	membrane associated DUF588 domain containing protein, putative, expressed
LOC_Os04g59120	0.830097	1.75384	1.84485	0.0005	0.00754834	auxin-induced protein 5NG4, putative, expressed
LOC_Os04g59200	20.8095	12.1749	-1.32202	5e-05	0.00105024	peroxidase precursor, putative, expressed
LOC_Os05g01010	0.212763	1.49855	4.81441	5e-05	0.00105024	expressed protein
LOC_Os05g01570	2.55861	3.97419	1.08605	0.0019	0.0223398	auxin-induced protein 5NG4, putative, expressed
LOC_Os05g05354	0.240369	0.713547	2.68352	0.00295	0.0315912	expressed protein
LOC_Os05g05820	1.85227	3.19731	1.34635	0.0012	0.0154787	pro-resilin precursor, putative, expressed
LOC_Os05g06814	17.9487	9.0912	-1.67761	5e-05	0.00105024	expressed protein
LOC_Os05g06920	193.753	301.198	1.08809	5e-05	0.00105024	relA-SpoT like protein RSH4, putative, expressed
LOC_Os05g06970	6.3621	3.19339	-1.69996	5e-05	0.00105024	peroxidase precursor, putative, expressed
LOC_Os05g07120	3.81353	1.70909	-1.97944	0.0001	0.00195004	basic helix-loop-helix, putative, expressed
LOC_Os05g07810	1.99258	0.608529	-2.92538	0.00035	0.00564246	universal stress protein domain containing protein, putative, expressed
LOC_Os05g08830	9.9121	2.66974	-3.23524	5e-05	0.00105024	expressed protein
LOC_Os05g08900	5.89518	2.2701	-2.35362	5e-05	0.00105024	expressed protein
LOC_Os05g10310	20.7503	39.0665	1.56044	5e-05	0.00105024	acid phosphatase, putative, expressed
LOC_Os05g11320	410.14	181.396	-2.01205	5e-05	0.00105024	metallothionein-like protein 3B, putative, expressed
LOC_Os05g12450	1.55808	2.75449	1.40525	0.0006	0.00883694	hydroquinone glucosyltransferase, putative, expressed
LOC_Os05g13360	1.23155	0.539886	-2.03389	0.00265	0.029133	expressed protein
LOC_Os05g16300	4.45116	2.84995	-1.09963	0.00065	0.00944255	expressed protein
LOC_Os05g16930	1.83835	2.80995	1.04645	0.00115	0.0150423	protein kinase domain containing protein, expressed
LOC_Os05g20954	0.624783	2.00038	2.87001	0.00325	0.0341487	retrotransposon protein, putative, unclassified, expressed
LOC_Os05g26040	1.89011	2.90281	1.05815	0.00025	0.00425782	pumilio-family RNA binding repeat containing protein, expressed
LOC_Os05g27590	5.02975	2.57337	-1.6528	0.00105	0.0139633	wound-induced protein WI12, putative, expressed
LOC_Os05g27790	14.8987	7.88535	-1.56923	5e-05	0.00105024	expressed protein
LOC_Os05g28740	52.094	27.1994	-1.60274	5e-05	0.00105024	universal stress protein domain containing protein, putative, expressed
LOC_Os05g30350	1.31821	0.630914	-1.81732	0.00035	0.00564246	Os5bglu22 - beta-glucosidase homologue, similar to G. max isohydroxyurate hydrolase, expressed
LOC_Os05g30700	4.54881	15.6845	3.05281	5e-05	0.00105024	expressed protein
LOC_Os05g30820	4.13817	7.37817	1.42619	5e-05	0.00105024	protein kinase, putative, expressed
LOC_Os05g31570	1.10205	0.667541	-1.23642	0.0011	0.0145073	disease resistance protein RGA4, putative, expressed
LOC_Os05g31620	6.35037	4.09911	-1.07961	0.00375	0.0378869	OsCML15 - Calmodulin-related calcium sensor protein, expressed
LOC_Os05g32460	4.87818	2.29622	-1.85838	5e-05	0.00105024	VQ domain containing protein, putative, expressed
LOC_Os05g32860	6.23674	13.7157	1.94365	5e-05	0.00105024	expressed protein
LOC_Os05g33140	14.2824	27.4182	1.60847	5e-05	0.00105024	CHIT5 - Chitinase family protein precursor, expressed
LOC_Os05g33430	4.61101	2.61423	-1.39957	5e-05	0.00105024	xyloglucanase inhibitor, putative, expressed
LOC_Os05g33840	31.7504	21.1442	-1.00265	5e-05	0.00105024	transketolase, putative, expressed
LOC_Os05g35140	3.76774	2.06871	-1.47867	0.0002	0.00354413	nodulin MtN3 family protein, putative, expressed
LOC_Os05g37060	4.92084	2.51683	-1.6536	0.00035	0.00564246	MYB family transcription factor, putative, expressed
LOC_Os05g37190	3.74662	2.20732	-1.30486	0.0004	0.00627632	ZOS5-08 - C2H2 zinc finger protein, expressed
LOC_Os05g37350	1.34962	0.679093	-1.69391	5e-05	0.00105024	hhH-GPD superfamily base excision DNA repair protein, expressed
LOC_Os05g38040	29.1095	13.436	-1.90677	5e-05	0.00105024	expressed protein
LOC_Os05g38680	1.99239	0.72006	-2.51009	0.0023	0.026108	plant-specific domain TIGR01589 family protein, expressed
LOC_Os05g39310	38.7425	16.3316	-2.13048	5e-05	0.00105024	thiamine pyrophosphate enzyme, C-terminal TPP binding domain containing protein, expressed
LOC_Os05g39320	35.0472	10.1889	-3.04686	5e-05	0.00105024	thiamine pyrophosphate enzyme, C-terminal TPP binding domain containing protein, expressed
LOC_Os05g39540	0.628431	5.08817	5.15814	5e-05	0.00105024	metal cation transporter, putative, expressed
LOC_Os05g39720	3.98273	1.68996	-2.11427	5e-05	0.00105024	WRKY70, expressed
LOC_Os05g39800	0.843538	1.44139	1.32134	0.00325	0.0341487	NFD4, putative, expressed
LOC_Os05g40010	39.2051	21.7097	-1.4577	5e-05	0.00105024	LTPL17 - Protease inhibitor/seed storage/LTP family protein precursor, expressed
LOC_Os05g40330	1.43352	2.54774	1.41831	0.00055	0.00822532	auxin efflux carrier component, putative, expressed
LOC_Os05g41370	2.92934	1.67207	-1.38289	0.0003	0.00497652	TKL_IRAK_DUF26-la.1 - DUF26 kinases have homology to DUF26 containing loci, expressed
LOC_Os05g41970	8.12919	14.4949	1.42635	0.00015	0.00278404	SSA1 - 2S albumin seed storage family protein precursor, expressed
LOC_Os05g42070	2.12096	4.65387	1.9381	0.00025	0.00425782	UDP-glucose flavonoid-O-glucosyltransferase, putative, expressed
LOC_Os05g43310	25.2222	16.1792	-1.09503	5e-05	0.00105024	photosystem II reaction center W protein, chloroplast precursor, putative, expressed
LOC_Os05g43510	2.70811	4.31005	1.14609	0.00045	0.00691032	decarboxylase, putative, expressed
LOC_Os05g43930	1.26935	2.66203	1.8265	0.0001	0.00195004	O-methyltransferase, putative, expressed
LOC_Os05g43940	23.9596	42.0337	1.38632	5e-05	0.00105024	O-methyltransferase, putative, expressed
LOC_Os05g45180	1.66153	0.517278	-2.87796	5e-05	0.00105024	anthocyanidin 5,3-O-glucosyltransferase, putative, expressed
LOC_Os05g45410	6.60589	3.38667	-1.64777	5e-05	0.00105024	HSF-type DNA-binding domain containing protein, expressed
LOC_Os05g45440	10.5756	5.89374	-1.44195	0.00035	0.00564246	expressed protein
LOC_Os05g46240	26.1093	39.1644	1.00003	5e-05	0.00105024	green ripe-like, putative, expressed
LOC_Os05g46480	9.87097	4.27695	-2.06271	5e-05	0.00105024	late embryogenesis abundant protein, group 3, putative, expressed
LOC_Os05g47540	15.2728	24.8446	1.20002	5e-05	0.00105024	CPuORF26 - conserved peptide uORF-containing transcript, expressed
LOC_Os05g47700	164.994	287.345	1.36824	5e-05	0.00105024	LTPL152 - Protease inhibitor/seed storage/LTP family protein precursor, expressed
LOC_Os05g47940	5.04573	2.88535	-1.37841	5e-05	0.00105024	RCLEA8 - Root cap and Late embryogenesis related family protein precursor, expressed
LOC_Os05g47950	5.53849	2.82218	-1.66281	5e-05	0.00105024	UDP-glucoronosyl and UDP-glucosyl transferase domain containing protein, expressed
LOC_Os05g48200	0.860335	0.325783	-2.395	5e-05	0.00105024	glutamate synthase, chloroplast precursor, putative, expressed
LOC_Os05g48630	766.325	497.835	-1.06381	5e-05	0.00105024	expressed protein
LOC_Os05g49100	1.44846	0.634393	-2.03615	0.0009	0.0123208	WRKY49, expressed
LOC_Os05g49370	60.2224	35.1943	-1.3248	5e-05	0.00105024	DUF1645 domain containing protein, putative, expressed
LOC_Os05g49770	13.9027	9.07379	-1.05235	0.00255	0.0282283	CTP synthase, putative, expressed
LOC_Os05g50160	4.73496	7.33476	1.07938	0.00095	0.0128711	DUF617 domain containing protein, expressed
LOC_Os05g50230	11.2013	6.27394	-1.42953	5e-05	0.00105024	DUF1645 domain containing protein, putative, expressed
LOC_Os05g50490	3.17394	1.84926	-1.33227	0.0018	0.0213325	X8 domain containing protein, expressed
LOC_Os05g50580	1.52784	0.652797	-2.09721	0.0004	0.00627632	OsSCP30 - Putative Serine Carboxypeptidase homologue, expressed
LOC_Os05g50930	8.71181	5.57068	-1.10284	5e-05	0.00105024	RNA polymerase sigma factor, putative, expressed
LOC_Os05g51520	18.6008	11.4072	-1.20592	5e-05	0.00105024	expressed protein
LOC_Os06g01660	5.04249	3.15178	-1.159	0.0004	0.00627632	integral membrane protein DUF6 domain containing protein, expressed
LOC_Os06g01920	5.38644	8.59003	1.15107	0.0016	0.0194898	expansin precursor, putative, expressed
LOC_Os06g01972	2.45233	4.08933	1.26113	0.0007	0.0100254	auxin-induced protein 5NG4, putative, expressed
LOC_Os06g03050	0.208134	0.949432	3.74306	5e-05	0.00105024	expressed protein
LOC_Os06g04850	23.0806	13.9559	-1.24077	5e-05	0.00105024	homeobox associated leucine zipper, putative, expressed
LOC_Os06g04870	84.8069	56.5221	-1.00069	5e-05	0.00105024	homeobox associated leucine zipper, putative, expressed
LOC_Os06g04920	35.45	19.0432	-1.53259	5e-05	0.00105024	zinc finger family protein, putative, expressed
LOC_Os06g04990	30.0435	18.8706	-1.14693	5e-05	0.00105024	early nodulin 93 ENOD93 protein, putative, expressed
LOC_Os06g05000	28.9932	17.4132	-1.2574	5e-05	0.00105024	early nodulin 93 ENOD93 protein, putative, expressed
LOC_Os06g05010	30.2095	18.1954	-1.25039	5e-05	0.00105024	early nodulin 93 ENOD93 protein, putative, expressed
LOC_Os06g05560	2.53631	1.60249	-1.13241	0.0048	0.0455286	expressed protein
LOC_Os06g06000	4.93386	7.42721	1.00879	0.00145	0.0179565	expressed protein
LOC_Os06g06860	0.2126	2.0481	5.58681	5e-05	0.00105024	MLA1, putative, expressed
LOC_Os06g07200	9.80685	5.34436	-1.49714	5e-05	0.00105024	syntaxin, putative, expressed
LOC_Os06g09270	1.13624	2.23634	1.66997	0.0023	0.026108	hypro1, putative, expressed
LOC_Os06g09980	0.998344	11.0925	5.93868	5e-05	0.00105024	expressed protein
LOC_Os06g10130	1.62644	0.605566	-2.43667	0.002	0.0233556	expressed protein
LOC_Os06g10850	1.41284	0.345855	-3.47092	5e-05	0.00105024	lipase, putative, expressed
LOC_Os06g11520	2.79983	1.83836	-1.03754	0.00135	0.0169723	LMBR1 integral membrane protein, putative, expressed
LOC_Os06g11840	1.05815	0.512283	-1.78906	0.0052	0.048057	trehalose phosphatase, putative, expressed
LOC_Os06g12320	1.98469	4.58573	2.0655	5e-05	0.00105024	transmembrane amino acid transporter protein, putative, expressed
LOC_Os06g12460	1.6371	0.959561	-1.31751	0.00545	0.0498311	CSLA3 - cellulose synthase-like family A; mannan synthase, expressed
LOC_Os06g12500	4.05992	6.95275	1.32681	0.0012	0.0154787	membrane associated DUF588 domain containing protein, putative, expressed
LOC_Os06g13720	1.66738	0.930972	-1.43731	0.00365	0.0371794	dehydrogenase E1 component domain containing protein, expressed
LOC_Os06g13870	7.43214	3.26839	-2.02611	5e-05	0.00105024	U-box protein CMPG1, putative, expressed
LOC_Os06g14050	0.871155	0.436222	-1.70586	0.0037	0.0374665	membrane attack complex component/perforin/complement C9, putative, expressed
LOC_Os06g14400	5.44771	8.17807	1.00196	0.0002	0.00354413	1-aminocyclopropane-1-carboxylate oxidase homolog 4, putative, expressed
LOC_Os06g14780	7.93497	4.50857	-1.3942	5e-05	0.00105024	expressed protein
LOC_Os06g15170	1.53407	0.817779	-1.55152	0.00175	0.0209176	3-ketoacyl-CoA synthase, putative, expressed
LOC_Os06g17250	1.31661	2.40138	1.48221	0.0013	0.0164829	anthocyanidin 3-O-glucosyltransferase, putative, expressed
LOC_Os06g18960	3.09265	0.733256	-3.54972	5e-05	0.00105024	embryogenesis transmembrane protein, putative, expressed
LOC_Os06g19260	1.40322	0.727076	-1.62158	0.0002	0.00354413	cadmium tolerance factor, putative, expressed
LOC_Os06g20900	4.01704	1.29393	-2.79398	5e-05	0.00105024	expressed protein
LOC_Os06g20960	28.1718	7.49333	-3.26615	5e-05	0.00105024	SAM dependent carboxyl methyltransferase, putative, expressed
LOC_Os06g21590	1055.54	624.982	-1.29255	5e-05	0.00105024	chlorophyll A-B binding protein, putative, expressed
LOC_Os06g22290	8.50663	5.29232	-1.17048	5e-05	0.00105024	legume lectins beta domain containing protein, expressed
LOC_Os06g22380	3.56771	1.94017	-1.50234	0.00315	0.0332702	expressed protein
LOC_Os06g23870	0.613825	2.69933	3.65272	0.0006	0.00883694	acyl-CoA dehydrogenase domain protein, putative, expressed
LOC_Os06g24070	49.2698	27.6349	-1.4261	5e-05	0.00105024	myb-like DNA-binding domain containing protein, expressed
LOC_Os06g25294	6.07971	3.78524	-1.16865	0.004	0.0398004	60S ribosomal protein L18a-1, putative, expressed
LOC_Os06g28670	2.79693	1.62604	-1.33766	0.00155	0.0189947	polygalacturonase, putative, expressed
LOC_Os06g28820	4.76121	2.97563	-1.15928	5e-05	0.00105024	cycloartenol synthase, putative, expressed
LOC_Os06g29220	1.56998	0.494891	-2.8473	5e-05	0.00105024	erythronate-4-phosphate dehydrogenase domain containing protein, expressed
LOC_Os06g29730	7.67182	3.69449	-1.80216	0.00165	0.0199573	RALFL28 - Rapid ALkalinization Factor RALF family protein precursor, expressed
LOC_Os06g30640	2.38783	3.84273	1.17346	0.001	0.0134344	cytochrome P450, putative, expressed
LOC_Os06g30970	32.5892	21.4539	-1.0311	5e-05	0.00105024	ubiquitin-conjugating enzyme, putative, expressed
LOC_Os06g31280	11.1503	62.055	4.23354	5e-05	0.00105024	THION1 - Plant thionin family protein precursor, putative, expressed
LOC_Os06g31890	186.087	385.968	1.79927	5e-05	0.00105024	THION3 - Plant thionin family protein precursor, expressed
LOC_Os06g32020	222.58	1206.2	4.16791	5e-05	0.00105024	THION6 - Plant thionin family protein precursor, expressed
LOC_Os06g32160	1.54308	8.01199	4.06239	5e-05	0.00105024	THION7 - Plant thionin family protein precursor, expressed
LOC_Os06g32240	112.51	412.719	3.20552	5e-05	0.00105024	THION9 - Plant thionin family protein precursor, expressed
LOC_Os06g32990	85.7264	54.5418	-1.11525	5e-05	0.00105024	peroxidase precursor, putative, expressed
LOC_Os06g33080	4.32991	1.70592	-2.29722	5e-05	0.00105024	peroxidase precursor, putative, expressed
LOC_Os06g33140	0.467307	1.35817	2.63132	0.005	0.0467504	expressed protein
LOC_Os06g33970	9.01388	5.59965	-1.17411	0.0006	0.00883694	VQ domain containing protein, putative, expressed
LOC_Os06g34390	4.6929	7.22396	1.06385	0.00045	0.00691032	zinc finger, C3HC4 type domain containing protein, expressed
LOC_Os06g35060	21.1395	8.01017	-2.39338	5e-05	0.00105024	heavy metal-associated domain containing protein, expressed
LOC_Os06g35165	0.117557	3.74943	8.53942	0.0033	0.0344471	expressed protein
LOC_Os06g35940	17.756	27.8323	1.10854	5e-05	0.00105024	osFTL12 FT-Like12 homologous to Flowering Locus T gene; contains Pfam profile PF01161: Phosphatidylethanolamine-binding protein, expressed
LOC_Os06g36000	1.16766	2.89234	2.2371	0.0001	0.00195004	AP2 domain containing protein, expressed
LOC_Os06g36390	16.1615	8.95085	-1.4573	0.00285	0.0307414	expressed protein
LOC_Os06g36450	4.31738	7.37604	1.32092	5e-05	0.00105024	ferroportin1 domain containing protein, expressed
LOC_Os06g37150	6.64113	13.912	1.82376	0.0005	0.00754834	L-ascorbate oxidase precursor, putative, expressed
LOC_Os06g38056	10.9318	6.52826	-1.27147	0.0039	0.0390665	expressed protein
LOC_Os06g38680	2.0897	1.29988	-1.17087	0.0002	0.00354413	expressed protein
LOC_Os06g38750	4.20491	2.2696	-1.52084	0.0028	0.0304819	proline-rich family protein, putative, expressed
LOC_Os06g39110	7.87357	3.47972	-2.01388	5e-05	0.00105024	expressed protein
LOC_Os06g39120	11.344	5.79349	-1.65724	5e-05	0.00105024	expressed protein
LOC_Os06g39240	2.27757	15.9594	4.80174	5e-05	0.00105024	endothelial differentiation-related factor 1, putative, expressed
LOC_Os06g39370	7.47195	2.57576	-2.62664	5e-05	0.00105024	OsFBK16 - F-box domain and kelch repeat containing protein, expressed
LOC_Os06g40240	0.421978	3.54719	5.25066	5e-05	0.00105024	retrotransposon protein, putative, unclassified, expressed
LOC_Os06g41910	3.86415	2.39416	-1.18064	0.00045	0.00691032	expressed protein
LOC_Os06g42850	3.3576	2.01008	-1.26534	0.0005	0.00754834	extracellular ligand-gated ion channel, putative, expressed
LOC_Os06g43320	1.35993	2.71402	1.70421	0.00025	0.00425782	cytochrome P450, putative, expressed
LOC_Os06g44010	6.08139	3.05887	-1.69481	5e-05	0.00105024	WRKY28, expressed
LOC_Os06g45950	2.00556	4.59062	2.04233	5e-05	0.00105024	OsSAUR25 - Auxin-responsive SAUR gene family member, expressed
LOC_Os06g46140	6.91453	2.80414	-2.22591	5e-05	0.00105024	serine/arginine repetitive matrix protein 1, putative, expressed
LOC_Os06g47640	8.26086	5.00709	-1.23481	0.00225	0.0256447	OsCML29 - Calmodulin-related calcium sensor protein, expressed
LOC_Os06g47800	19.3519	10.0711	-1.61079	5e-05	0.00105024	disease resistance protein RGA3, putative, expressed
LOC_Os06g47850	0.522257	1.17502	1.99988	0.0033	0.0344471	zinc finger family protein, putative, expressed
LOC_Os06g47930	6.96259	4.38321	-1.14133	5e-05	0.00105024	expressed protein
LOC_Os06g48010	3.41313	7.38013	1.90192	5e-05	0.00105024	peroxidase precursor, putative, expressed
LOC_Os06g48180	72.6164	38.075	-1.59233	5e-05	0.00105024	glycosyl hydrolases family 16, putative, expressed
LOC_Os06g48250	2.9282	1.48256	-1.67861	5e-05	0.00105024	ATPase, putative, expressed
LOC_Os06g48510	4.57942	1.90342	-2.16522	5e-05	0.00105024	choline monooxygenase, chloroplast precursor, putative, expressed
LOC_Os06g48810	9.92768	3.87142	-2.32253	5e-05	0.00105024	OsHKT2;1 - Na+ transporter, expressed
LOC_Os06g48860	5.9563	3.05601	-1.64586	0.0008	0.011171	OsSAUR28 - Auxin-responsive SAUR gene family member, expressed
LOC_Os06g49190	77.876	152.08	1.65067	5e-05	0.00105024	LTPL154 - Protease inhibitor/seed storage/LTP family protein precursor, expressed
LOC_Os06g49210	0.499668	0.835189	1.26698	0.0041	0.0405964	retrotransposon protein, putative, unclassified, expressed
LOC_Os06g49350	0.172067	1.12754	4.63643	5e-05	0.00105024	retrotransposon protein, putative, unclassified, expressed
LOC_Os06g49420	12.0651	7.5923	-1.14235	5e-05	0.00105024	retrotransposon protein, putative, unclassified, expressed
LOC_Os06g49930	1.48754	0.396726	-3.25955	5e-05	0.00105024	OsFBX207 - F-box domain containing protein, expressed
LOC_Os06g49970	1.36481	0.70725	-1.62131	0.0022	0.0252423	alpha-amylase precursor, putative, expressed
LOC_Os06g50060	9.79524	16.1095	1.22702	0.00035	0.00564246	ras-related protein, putative, expressed
LOC_Os06g50390	9.22917	5.2853	-1.37482	5e-05	0.00105024	eukaryotic aspartyl protease domain containing protein, expressed
LOC_Os06g51050	8.42552	4.20778	-1.71243	5e-05	0.00105024	CHIT7 - Chitinase family protein precursor, expressed
LOC_Os06g51060	41.2517	15.6381	-2.39227	5e-05	0.00105024	CHIT8 - Chitinase family protein precursor, expressed
LOC_Os06g51070	3.73924	1.73269	-1.8971	0.00015	0.00278404	no apical meristem protein, putative, expressed
LOC_Os06g51260	2.35229	0.634663	-3.23098	5e-05	0.00105024	MYB family transcription factor, putative, expressed
LOC_Os06g51460	1.06072	0.632744	-1.27418	0.00235	0.026487	white-brown complex homolog protein, putative, expressed
LOC_Os07g01030	14.3894	8.8252	-1.20573	5e-05	0.00105024	glycosyl transferase, group 1 domain containing protein, expressed
LOC_Os07g01410	9.85247	20.5219	1.8097	5e-05	0.00105024	peroxidase precursor, putative, expressed
LOC_Os07g01420	11.105	18.7688	1.29432	5e-05	0.00105024	peroxidase precursor, putative, expressed
LOC_Os07g01750	6.30384	10.4078	1.2366	5e-05	0.00105024	MATE efflux family protein, putative, expressed
LOC_Os07g01904	7.64741	31.5628	3.49626	5e-05	0.00105024	expressed protein
LOC_Os07g02440	4.34674	2.31971	-1.5488	0.0001	0.00195004	peroxidase precursor, putative, expressed
LOC_Os07g03110	2.31	3.48761	1.01604	0.00345	0.0355476	OsFBX213 - F-box domain containing protein, expressed
LOC_Os07g03120	19.4407	33.2451	1.32327	5e-05	0.00105024	expressed protein
LOC_Os07g03319	22.113	11.3305	-1.64914	5e-05	0.00105024	transposon protein, putative, CACTA, En/Spm sub-class, expressed
LOC_Os07g03467	1.52733	0.380951	-3.42472	0.00105	0.0139633	transposon protein, putative, unclassified, expressed
LOC_Os07g03580	34.7627	14.695	-2.12358	5e-05	0.00105024	SCP-like extracellular protein, expressed
LOC_Os07g03590	6.1378	2.26521	-2.45841	5e-05	0.00105024	SCP-like extracellular protein, expressed
LOC_Os07g03600	40.652	16.9117	-2.16305	5e-05	0.00105024	SCP-like extracellular protein, expressed
LOC_Os07g03730	47.4895	8.64514	-4.20138	5e-05	0.00105024	SCP-like extracellular protein, expressed
LOC_Os07g05380	2.4657	3.92995	1.14967	0.0027	0.0295953	ATPase BadF/BadG/BcrA/BcrD type, putative, expressed
LOC_Os07g05480	896.549	580.818	-1.07066	5e-05	0.00105024	photosystem I reaction center subunit, chloroplast precursor, putative, expressed
LOC_Os07g05830	4.56223	2.07029	-1.94868	0.00065	0.00944255	zinc-finger protein, putative, expressed
LOC_Os07g07520	6.86495	3.44673	-1.69929	5e-05	0.00105024	OsFBX217 - F-box domain containing protein, expressed
LOC_Os07g08150	2.93532	1.07739	-2.47191	0.0001	0.00195004	early light-induced protein, chloroplast precursor, putative, expressed
LOC_Os07g09280	0.854011	2.18541	2.31737	0.00145	0.0179565	expressed protein
LOC_Os07g09470	1.11815	0.563221	-1.69129	0.0039	0.0390665	ATPase, putative, expressed
LOC_Os07g10590	0.28031	0.853101	2.74495	0.0013	0.0164829	transporter family protein, putative, expressed
LOC_Os07g10840	73.3877	46.1596	-1.14351	5e-05	0.00105024	uncharacterized glycosyltransferase, putative, expressed
LOC_Os07g10850	0.191281	1.83629	5.57818	5e-05	0.00105024	retrotransposon protein, putative, unclassified, expressed
LOC_Os07g11310	1.2472	3.0811	2.23049	0.0025	0.0277573	LTPL166 - Protease inhibitor/seed storage/LTP family protein precursor, expressed
LOC_Os07g11440	2.67491	1.29853	-1.78236	0.00075	0.0105987	chalcone synthase, putative, expressed
LOC_Os07g11630	1.49082	3.99832	2.43313	0.0005	0.00754834	LTPL163 - Protease inhibitor/seed storage/LTP family protein precursor, expressed
LOC_Os07g11910	1.78037	4.30942	2.18017	0.0019	0.0223398	PROLM20 - Prolamin precursor, expressed
LOC_Os07g12390	30.2077	10.1905	-2.67999	5e-05	0.00105024	expressed protein
LOC_Os07g12470	4.98461	2.4535	-1.74821	5e-05	0.00105024	expressed protein
LOC_Os07g12480	0.965049	0.417177	-2.06841	0.00155	0.0189947	receptor protein kinase, putative, expressed
LOC_Os07g12490	19.1377	10.026	-1.59441	5e-05	0.00105024	KH domain containing protein, putative, expressed
LOC_Os07g12510	87.2001	32.3454	-2.44592	5e-05	0.00105024	AP2 domain containing protein, expressed
LOC_Os07g12520	6.68433	4.09555	-1.20816	5e-05	0.00105024	zinc ion binding protein, putative, expressed
LOC_Os07g12530	33.291	16.6154	-1.71398	5e-05	0.00105024	ABC1 family domain containing protein, putative, expressed
LOC_Os07g12540	8.08592	3.58693	-2.00468	0.00045	0.00691032	expressed protein
LOC_Os07g12560	3.88868	2.09884	-1.52093	5e-05	0.00105024	OsFBX224 - F-box domain containing protein, expressed
LOC_Os07g12600	2.93197	1.30487	-1.99665	5e-05	0.00105024	OsFBX226 - F-box domain containing protein, expressed
LOC_Os07g12610	1.466	0.682663	-1.88497	0.0004	0.00627632	OsFBX227 - F-box domain containing protein, expressed
LOC_Os07g12630	31.9387	16.6915	-1.60043	5e-05	0.00105024	transcription elongation factor protein, putative, expressed
LOC_Os07g12640	10.4147	4.57069	-2.03113	5e-05	0.00105024	glycerol-3-phosphate dehydrogenase, putative, expressed
LOC_Os07g12890	8.47145	3.55756	-2.13983	5e-05	0.00105024	metal cation transporter, putative, expressed
LOC_Os07g13234	25.2791	13.4692	-1.55272	5e-05	0.00105024	expressed protein
LOC_Os07g13270	229.858	109.226	-1.83503	5e-05	0.00105024	SNF7 domain containing protein, putative, expressed
LOC_Os07g13280	30.8926	15.1065	-1.76437	5e-05	0.00105024	RNA recognition motif containing protein, putative, expressed
LOC_Os07g13360	18.218	5.2649	-3.06154	0.00035	0.00564246	expressed protein
LOC_Os07g19320	0.351939	0.899424	2.31412	5e-05	0.00105024	stripe rust resistance protein Yr10, putative, expressed
LOC_Os07g22770	2.56723	5.50661	1.88209	5e-05	0.00105024	AP2 domain containing protein, expressed
LOC_Os07g23210	0.0789523	1.48315	7.23386	5e-05	0.00105024	transposon protein, putative, unclassified, expressed
LOC_Os07g23340	3.56095	2.32616	-1.05017	0.00275	0.0300843	male sterility protein, putative, expressed
LOC_Os07g23410	0.636649	0.156543	-3.45995	0.0034	0.0351785	fatty acid desaturase, putative, expressed
LOC_Os07g23430	1.4821	0.498521	-2.68721	5e-05	0.00105024	fatty acid desaturase, putative, expressed
LOC_Os07g24830	1455.25	500.253	-2.63357	5e-05	0.00105024	thionin-like peptide, putative, expressed
LOC_Os07g25050	11248.1	5511.27	-1.75947	5e-05	0.00105024	thionin-like peptide, putative, expressed
LOC_Os07g26100	0.575507	4.9594	5.3119	5e-05	0.00105024	expressed protein
LOC_Os07g26660	7.31952	4.59922	-1.14599	0.0007	0.0100254	aquaporin protein, putative, expressed
LOC_Os07g26740	129.236	195.296	1.01828	0.00015	0.00278404	60S ribosomal protein L44, putative, expressed
LOC_Os07g28160	1.50811	0.324316	-3.79045	0.0001	0.00195004	cytochrome P450 51, putative, expressed
LOC_Os07g28660	2.29891	4.78416	1.80749	0.00195	0.0228674	ice-structuring glycoprotein precursor, putative, expressed
LOC_Os07g29310	14.206	7.48641	-1.57985	5e-05	0.00105024	OsSAUR30 - Auxin-responsive SAUR gene family member, expressed
LOC_Os07g30090	2.54104	4.61974	1.47427	0.00245	0.0273245	actin-depolymerizing factor, putative, expressed
LOC_Os07g31610	15.4638	25.1265	1.1972	5e-05	0.00105024	peroxidase precursor, putative, expressed
LOC_Os07g33480	2.5538	1.55586	-1.22219	0.00115	0.0150423	cytochrome P450 domain containing protein, expressed
LOC_Os07g33780	54.9927	31.5138	-1.37318	5e-05	0.00105024	pleiotropic drug resistance protein 5, putative, expressed
LOC_Os07g34070	6.31109	3.25021	-1.63661	5e-05	0.00105024	auxin-induced protein 5NG4, putative, expressed
LOC_Os07g34280	4.36689	6.64425	1.03511	0.00095	0.0128711	CXE carboxylesterase, putative, expressed
LOC_Os07g34520	5.223	2.43148	-1.88567	5e-05	0.00105024	isocitrate lyase, putative, expressed
LOC_Os07g34710	0.202386	0.709454	3.09353	0.00445	0.0430687	peroxidase precursor, putative, expressed
LOC_Os07g34940	4.2015	2.67868	-1.11013	0.00105	0.0139633	aspartic proteinase nepenthesin-1 precursor, putative, expressed
LOC_Os07g35290	3.08842	1.57578	-1.6596	5e-05	0.00105024	TKL_IRAK_DUF26-lc.10 - DUF26 kinases have homology to DUF26 containing loci, expressed
LOC_Os07g35540	2.45403	1.50963	-1.1983	0.00135	0.0169723	TKL_IRAK_DUF26-lc.19 - DUF26 kinases have homology to DUF26 containing loci, expressed
LOC_Os07g35560	28.8429	14.8676	-1.63437	5e-05	0.00105024	glucan endo-1,3-beta-glucosidase precursor, putative, expressed
LOC_Os07g35740	1.2554	0.577904	-1.91336	0.0004	0.00627632	TKL_IRAK_DUF26-ld.2 - DUF26 kinases have homology to DUF26 containing loci, expressed
LOC_Os07g35860	19.4217	29.7059	1.04807	5e-05	0.00105024	plastocyanin-like domain containing protein, putative, expressed
LOC_Os07g36610	2.75188	4.44139	1.18058	0.0001	0.00195004	CSLF9 - cellulose synthase-like family F; beta1,3;1,4 glucan synthase, expressed
LOC_Os07g36630	7.34414	12.1462	1.24083	5e-05	0.00105024	CSLF8 - cellulose synthase-like family F; beta1,3;1,4 glucan synthase, expressed
LOC_Os07g37210	3.33109	5.19274	1.09494	0.00145	0.0179565	MYB family transcription factor, putative, expressed
LOC_Os07g37240	921.505	577.589	-1.15212	5e-05	0.00105024	chlorophyll A-B binding protein, putative, expressed
LOC_Os07g37320	247.181	163.561	-1.01842	5e-05	0.00105024	transporter family protein, putative, expressed
LOC_Os07g37454	5.55849	2.83036	-1.66456	5e-05	0.00105024	urate anion exchanger, putative, expressed
LOC_Os07g37550	951.558	566.975	-1.27702	5e-05	0.00105024	chlorophyll A-B binding protein, putative, expressed
LOC_Os07g38960	461.704	296.355	-1.09347	5e-05	0.00105024	chlorophyll A-B binding protein, putative, expressed
LOC_Os07g39210	2.48829	4.53084	1.47808	0.0022	0.0252423	expressed protein
LOC_Os07g39240	0.336056	3.24685	5.59398	5e-05	0.00105024	expressed protein
LOC_Os07g39320	5.15711	2.60373	-1.68555	5e-05	0.00105024	homeobox domain containing protein, expressed
LOC_Os07g40300	13.5599	6.97824	-1.63842	5e-05	0.00105024	ZOS7-10 - C2H2 zinc finger protein, expressed
LOC_Os07g41240	0.873243	1.58295	1.46704	0.00255	0.0282283	cytochrome P450, putative, expressed
LOC_Os07g41340	23.6284	5.59706	-3.55199	5e-05	0.00105024	B12D protein, putative, expressed
LOC_Os07g41350	11.2238	5.24159	-1.87787	5e-05	0.00105024	B12D protein, putative, expressed
LOC_Os07g41410	28.2993	17.1616	-1.23355	5e-05	0.00105024	EGG APPARATUS-1, putative, expressed
LOC_Os07g41460	1.59546	9.62364	4.4321	5e-05	0.00105024	sulfotransferase domain containing protein, expressed
LOC_Os07g42324	22.5568	13.6247	-1.24339	5e-05	0.00105024	expressed protein
LOC_Os07g42490	0.909886	0.509242	-1.43143	0.0033	0.0344471	sucrose synthase, putative, expressed
LOC_Os07g43240	1.77391	5.69008	2.87457	5e-05	0.00105024	SKP1-like protein 1B, putative, expressed
LOC_Os07g43260	0.513309	3.49558	4.7313	0.0003	0.00497652	SKP1-like protein 1B, putative, expressed
LOC_Os07g44250	190.025	306.405	1.17828	5e-05	0.00105024	dirigent, putative, expressed
LOC_Os07g44370	15.2596	25.792	1.29445	5e-05	0.00105024	dirigent, putative, expressed
LOC_Os07g44450	15.599	29.743	1.59172	5e-05	0.00105024	dirigent, putative, expressed
LOC_Os07g44460	2.99256	6.731	1.99917	5e-05	0.00105024	peroxidase precursor, putative, expressed
LOC_Os07g44480	2.48543	3.91379	1.11985	0.00285	0.0307414	peroxidase, putative, expressed
LOC_Os07g44780	23.2484	35.5634	1.04838	5e-05	0.00105024	GDSL-like lipase/acylhydrolase, putative, expressed
LOC_Os07g45080	56.1161	85.5915	1.04118	5e-05	0.00105024	expressed protein
LOC_Os07g46380	23.1634	13.4602	-1.3388	5e-05	0.00105024	glycosyltransferase, putative, expressed
LOC_Os07g46840	4.12328	6.66849	1.18566	0.00065	0.00944255	oxidoreductase, short chain dehydrogenase/reductase family domain containing protein, expressed
LOC_Os07g46846	2.9163	0.491389	-4.39208	5e-05	0.00105024	sex determination protein tasselseed-2, putative, expressed
LOC_Os07g46930	21.9281	43.4806	1.6883	5e-05	0.00105024	sex determination protein tasselseed-2, putative, expressed
LOC_Os07g47670	90.5739	53.8059	-1.28441	5e-05	0.00105024	hypoxia-responsive family protein, putative, expressed
LOC_Os07g47720	0.608577	1.19987	1.67424	0.0009	0.0123208	PPR repeat domain containing protein, putative, expressed
LOC_Os07g47790	12.615	6.7811	-1.53095	5e-05	0.00105024	AP2 domain containing protein, expressed
LOC_Os07g47990	75.2048	140.145	1.53518	5e-05	0.00105024	peroxidase precursor, putative, expressed
LOC_Os07g48010	22.5578	8.21242	-2.49204	5e-05	0.00105024	peroxidase precursor, putative, expressed
LOC_Os07g48020	72.6601	29.2249	-2.24624	5e-05	0.00105024	peroxidase precursor, putative, expressed
LOC_Os07g48260	4.85061	3.14612	-1.06775	0.0008	0.011171	WRKY47, expressed
LOC_Os07g48320	3.63428	5.73499	1.12507	0.00355	0.0363765	HAD superfamily phosphatase, putative, expressed
LOC_Os07g48330	1.06676	0.539111	-1.68315	0.0054	0.0495362	cytochrome P450, putative, expressed
LOC_Os07g48340	25.338	16.4508	-1.06527	5e-05	0.00105024	OsCML24 - Calmodulin-related calcium sensor protein, expressed
LOC_Os07g48570	33.7427	21.9205	-1.06382	5e-05	0.00105024	expressed protein
LOC_Os07g48730	1.52198	0.780321	-1.64764	0.0025	0.0277573	tyrosine protein kinase domain containing protein, putative, expressed
LOC_Os07g48980	13.164	43.1501	2.92799	5e-05	0.00105024	nicotianamine synthase, putative, expressed
LOC_Os07g49000	10.7715	6.80522	-1.13256	5e-05	0.00105024	DNAJ heat shock N-terminal domain-containing protein, putative, expressed
LOC_Os07g49080	1.21181	0.676634	-1.43721	0.0029	0.0311603	COBRA-like protein 7 precursor, putative, expressed
LOC_Os07g49140	8.25059	5.30488	-1.08926	5e-05	0.00105024	expressed protein
LOC_Os08g01190	2.46588	1.35882	-1.46975	0.0034	0.0351785	ATOFP18/OFP18, putative, expressed
LOC_Os08g02110	7.00868	12.0356	1.33358	5e-05	0.00105024	peroxidase precursor, putative, expressed
LOC_Os08g02220	2.6836	4.76472	1.41585	5e-05	0.00105024	endoglucanase, putative, expressed
LOC_Os08g02520	0.933347	2.79619	2.70612	0.004	0.0398004	OsSAUR31 - Auxin-responsive SAUR gene family member, expressed
LOC_Os08g03020	3.03591	5.86781	1.62522	5e-05	0.00105024	lectin-like receptor kinase 1, putative, expressed
LOC_Os08g03310	2.50219	1.46066	-1.32756	0.00015	0.00278404	zinc finger family protein, putative, expressed
LOC_Os08g03650	15.1813	10.0343	-1.02119	5e-05	0.00105024	BTBN17 - Bric-a-Brac, Tramtrack, Broad Complex BTB domain with non-phototropic hypocotyl 3 NPH3 and coiled-coil domains, expressed
LOC_Os08g03690	60.0306	21.5007	-2.53232	5e-05	0.00105024	LTPL24 - Protease inhibitor/seed storage/LTP family protein precursor, expressed
LOC_Os08g03700	1.10907	2.23485	1.72802	0.0006	0.00883694	glycerol-3-phosphate acyltransferase, putative, expressed
LOC_Os08g04210	16.3754	4.61244	-3.12486	5e-05	0.00105024	cysteine-rich repeat secretory protein 55 precursor, putative, expressed
LOC_Os08g04230	1.86057	0.718768	-2.3457	0.0001	0.00195004	cysteine-rich repeat secretory protein 55 precursor, putative, expressed
LOC_Os08g04240	1.56798	0.551733	-2.576	0.0005	0.00754834	cysteine-rich repeat secretory protein 55 precursor, putative, expressed
LOC_Os08g04310	38.6875	25.5845	-1.01989	5e-05	0.00105024	plastocyanin-like domain containing protein, putative, expressed
LOC_Os08g04340	33.2399	21.5402	-1.06996	5e-05	0.00105024	plastocyanin-like domain containing protein, putative, expressed
LOC_Os08g04350	36.6421	22.1894	-1.23706	5e-05	0.00105024	plastocyanin-like domain containing protein, putative, expressed
LOC_Os08g04360	17.9545	7.03735	-2.30996	5e-05	0.00105024	plastocyanin-like domain containing protein, putative, expressed
LOC_Os08g04370	17.7677	10.1664	-1.37692	5e-05	0.00105024	plastocyanin-like domain containing protein, putative, expressed
LOC_Os08g04540	2.66578	0.411568	-4.60774	5e-05	0.00105024	decarboxylase, putative, expressed
LOC_Os08g04800	0.834669	0.283193	-2.66584	0.0012	0.0154787	triacylglycerol lipase like protein, putative, expressed
LOC_Os08g05440	1.12156	0.551431	-1.75097	5e-05	0.00105024	NB-ARC domain containing protein, expressed
LOC_Os08g05480	6.01931	3.62168	-1.25297	0.0004	0.00627632	OsFBX261 - F-box domain containing protein, expressed
LOC_Os08g05520	7.17195	10.8069	1.0112	5e-05	0.00105024	myb-like DNA-binding domain containing protein, putative, expressed
LOC_Os08g05720	0.986632	3.33529	3.004	0.00025	0.00425782	integral membrane protein, putative, expressed
LOC_Os08g05770	0.275629	1.12903	3.47763	0.00465	0.0444267	expressed protein
LOC_Os08g06110	31.912	18.7338	-1.31368	5e-05	0.00105024	MYB family transcription factor, putative, expressed
LOC_Os08g06170	6.147	2.3889	-2.33098	5e-05	0.00105024	berberine and berberine like domain containing protein, expressed
LOC_Os08g06630	8.59156	5.69107	-1.01583	0.0001	0.00195004	RNA polymerase sigma factor, putative, expressed
LOC_Os08g07060	10.5544	5.36888	-1.66703	5e-05	0.00105024	CRR6, putative, expressed
LOC_Os08g08440	2.14136	0.999846	-1.87832	0.0032	0.0337664	expressed protein
LOC_Os08g09000	8.43284	5.19001	-1.19714	0.00055	0.00822532	Cupin domain containing protein, expressed
LOC_Os08g09010	76.8888	44.2041	-1.3652	5e-05	0.00105024	Cupin domain containing protein, expressed
LOC_Os08g09020	10.5182	4.41011	-2.14373	5e-05	0.00105024	Cupin domain containing protein, expressed
LOC_Os08g09040	4.77658	2.30806	-1.79379	0.00115	0.0150423	Cupin domain containing protein, expressed
LOC_Os08g09080	31.0794	20.5378	-1.02174	5e-05	0.00105024	Cupin domain containing protein, expressed
LOC_Os08g09570	0.325008	0.873589	2.43858	0.00015	0.00278404	expressed protein
LOC_Os08g09840	2.51902	1.53759	-1.2175	0.00065	0.00944255	WRKY117, expressed
LOC_Os08g10080	5.71053	3.73985	-1.0439	0.00215	0.0248089	no apical meristem protein, putative, expressed
LOC_Os08g10244	0.590655	0.293562	-1.7243	0.00075	0.0105987	retrotransposon protein, putative, unclassified, expressed
LOC_Os08g10250	1.11095	0.352624	-2.83025	0.0003	0.00497652	SHR5-receptor-like kinase, putative, expressed
LOC_Os08g10300	1.3078	0.431212	-2.73637	5e-05	0.00105024	SHR5-receptor-like kinase, putative, expressed
LOC_Os08g10320	2.9539	1.77565	-1.25525	5e-05	0.00105024	SHR5-receptor-like kinase, putative, expressed
LOC_Os08g10330	1.57863	0.922269	-1.32558	0.00075	0.0105987	SHR5-receptor-like kinase, putative, expressed
LOC_Os08g13440	71.5404	38.1779	-1.54885	5e-05	0.00105024	cupin domain containing protein, expressed
LOC_Os08g14880	8.40808	12.9249	1.06042	5e-05	0.00105024	transposon protein, putative, unclassified, expressed
LOC_Os08g16260	7.68999	4.53305	-1.3035	5e-05	0.00105024	cytochrome P450 protein, putative, expressed
LOC_Os08g16580	1.99304	1.10062	-1.46446	0.00045	0.00691032	Cf2/Cf5 disease resistance protein, putative, expressed
LOC_Os08g17500	7.4816	1.6701	-3.69838	5e-05	0.00105024	cinnamoyl-CoA reductase, putative, expressed
LOC_Os08g17510	12.2028	19.3111	1.13207	0.00085	0.0117153	sulfotransferase domain containing protein, expressed
LOC_Os08g17520	9.82397	16.5445	1.28551	0.00015	0.00278404	flavonol sulfotransferase-like, putative, expressed
LOC_Os08g19420	3.76545	1.27915	-2.6628	5e-05	0.00105024	O-methyltransferase, putative, expressed
LOC_Os08g20090	2.23183	4.47802	1.71743	0.00295	0.0315912	expressed protein
LOC_Os08g20200	4.58459	7.72373	1.28642	5e-05	0.00105024	male sterility protein, putative, expressed
LOC_Os08g20410	0.971032	2.02242	1.8095	0.00215	0.0248089	expressed protein
LOC_Os08g20730	1.06999	1.88501	1.39663	0.00285	0.0307414	peroxidase precursor, putative, expressed
LOC_Os08g23280	1.92843	0.822119	-2.10271	5e-05	0.00105024	expressed protein
LOC_Os08g24310	8.37265	2.86343	-2.64622	5e-05	0.00105024	receptor-like protein kinase precursor, putative, expressed
LOC_Os08g25140	44.2039	28.5001	-1.08247	5e-05	0.00105024	ethanol tolerance protein GEKO1, putative, expressed
LOC_Os08g25690	0.182466	0.908076	3.95784	0.00455	0.043771	expressed protein
LOC_Os08g26850	5.47514	2.91835	-1.5518	5e-05	0.00105024	plant protein of unknown function domain containing protein, expressed
LOC_Os08g28710	5.88475	2.88744	-1.75599	5e-05	0.00105024	receptor protein kinase CRINKLY4 precursor, putative, expressed
LOC_Os08g29570	20.9374	10.643	-1.66879	5e-05	0.00105024	pleiotropic drug resistance protein 3, putative, expressed
LOC_Os08g30014	0.761352	3.73794	3.92437	0.00035	0.00564246	expressed protein
LOC_Os08g31030	7.74339	4.57915	-1.29561	5e-05	0.00105024	HOTHEAD precursor, putative, expressed
LOC_Os08g31060	1.42467	0.894391	-1.14819	0.00495	0.0463995	phospholipase D alpha 1, putative, expressed
LOC_Os08g32930	11.97	7.67975	-1.09459	0.0003	0.00497652	expressed protein
LOC_Os08g33820	686.556	402.25	-1.31852	5e-05	0.00105024	chlorophyll A-B binding protein, putative, expressed
LOC_Os08g34210	83.5506	51.0938	-1.2129	5e-05	0.00105024	aldehyde dehydrogenase, putative, expressed
LOC_Os08g34510	261.512	122.997	-1.86038	5e-05	0.00105024	expressed protein
LOC_Os08g34790	15.2126	7.66941	-1.68913	5e-05	0.00105024	AMP-binding domain containing protein, expressed
LOC_Os08g35760	886.605	577.469	-1.05741	5e-05	0.00105024	Cupin domain containing protein, expressed
LOC_Os08g36040	3.45025	5.27345	1.0463	0.00325	0.0341487	plant viral response family protein, putative, expressed
LOC_Os08g36310	8.20307	4.50687	-1.47708	5e-05	0.00105024	cytochrome P450, putative, expressed
LOC_Os08g36910	1.50437	0.848837	-1.41137	0.0014	0.0174926	alpha-amylase precursor, putative, expressed
LOC_Os08g36920	3.05814	1.50724	-1.74498	0.00075	0.0105987	AP2 domain containing protein, expressed
LOC_Os08g37180	8.36351	5.08629	-1.22657	5e-05	0.00105024	patatin, putative, expressed
LOC_Os08g37660	46.0913	20.4722	-2.00154	5e-05	0.00105024	plastocyanin-like domain containing protein, putative, expressed
LOC_Os08g38110	0.965212	1.85081	1.60564	0.00225	0.0256447	cytokinin-O-glucosyltransferase 1, putative, expressed
LOC_Os08g38580	0.93391	1.88065	1.72639	0.00455	0.043771	harpin-induced protein 1 domain containing protein, expressed
LOC_Os08g39240	0.591845	0.226567	-2.36815	0.00125	0.0159943	OsWAK76 - OsWAK receptor-like cytoplasmic kinase OsWAK-RLCK, expressed
LOC_Os08g39850	5.53197	3.51868	-1.1159	5e-05	0.00105024	lipoxygenase, chloroplast precursor, putative, expressed
LOC_Os08g39990	1.57274	2.60686	1.24629	0.00235	0.026487	expressed protein
LOC_Os08g40380	2.33685	1.1217	-1.81016	0.00335	0.0348875	sulfotransferase domain containing protein, expressed
LOC_Os08g40590	10.8696	6.79788	-1.15758	5e-05	0.00105024	oxysterol-binding protein, putative, expressed
LOC_Os08g40680	1.9667	0.991516	-1.68912	0.00375	0.0378869	glycosyl hydrolase, putative, expressed
LOC_Os08g40690	12.7148	3.40935	-3.24626	5e-05	0.00105024	glycosyl hydrolase, putative, expressed
LOC_Os08g40720	12.5762	5.45126	-2.06173	5e-05	0.00105024	FAD-binding and arabino-lactone oxidase domains containing protein, putative, expressed
LOC_Os08g40919	108.43	71.6087	-1.02324	5e-05	0.00105024	expressed protein
LOC_Os08g40940	12.2669	18.8375	1.05791	5e-05	0.00105024	expressed protein
LOC_Os08g41590	5.67617	3.12107	-1.4751	0.0001	0.00195004	peptide transporter PTR2, putative, expressed
LOC_Os08g43120	9.84627	15.2594	1.08049	5e-05	0.00105024	Plant PDR ABC transporter associated domain containing protein, expressed
LOC_Os08g44300	0.434199	1.0916	2.27368	0.00075	0.0105987	retrotransposon protein, putative, Ty3-gypsy subclass, expressed
LOC_Os08g44850	64.4847	37.7648	-1.3196	5e-05	0.00105024	C2 domain containing protein, putative, expressed
LOC_Os09g02770	3.85457	2.21558	-1.3657	0.00085	0.0117153	translation initiation factor IF-2, putative, expressed
LOC_Os09g03630	9.22421	5.80457	-1.14236	5e-05	0.00105024	ankyrin, putative, expressed
LOC_Os09g04624	3.57313	2.16042	-1.24089	0.0026	0.0287248	GDSL-like lipase/acylhydrolase, putative, expressed
LOC_Os09g06770	8.76435	4.80154	-1.48411	0.0006	0.00883694	RING finger protein, putative, expressed
LOC_Os09g07440	1.14063	2.22012	1.64251	0.0001	0.00195004	retrotransposon protein, putative, unclassified, expressed
LOC_Os09g07450	12.9247	20.6374	1.15414	0.00025	0.00425782	flavonol synthase, putative, expressed
LOC_Os09g10054	10.32	6.17283	-1.2675	5e-05	0.00105024	disease resistance protein RPS2, putative, expressed
LOC_Os09g10340	0.935619	2.0968	1.99021	0.0001	0.00195004	cytochrome P450, putative, expressed
LOC_Os09g14100	2.70804	1.78256	-1.03135	0.0012	0.0154787	disease resistance protein RPS2, putative, expressed
LOC_Os09g15550	0.267248	0.995542	3.24346	0.0007	0.0100254	OsFBX313 - F-box domain containing protein, expressed
LOC_Os09g15560	2.61375	6.9987	2.42916	5e-05	0.00105024	OsFBX314 - F-box domain containing protein, expressed
LOC_Os09g16030	1.06649	1.95224	1.49114	0.0015	0.0185039	cytokinin-O-glucosyltransferase 1, putative, expressed
LOC_Os09g16780	0.49523	1.21247	2.20831	0.00495	0.0463995	expressed protein
LOC_Os09g16950	0.867936	0.230439	-3.27064	0.0001	0.00195004	cysteine-rich receptor-like protein kinase 25 precursor, putative, expressed
LOC_Os09g17190	0.164522	0.736061	3.69519	0.0017	0.0204293	OsFBX320 - F-box domain containing protein, expressed
LOC_Os09g17329	1.78355	0.696644	-2.31854	5e-05	0.00105024	expressed protein
LOC_Os09g17530	0.226259	1.79649	5.10996	0.0007	0.0100254	OsFBX321 - F-box domain containing protein, expressed
LOC_Os09g17540	0.311844	1.41066	3.72242	0.0001	0.00195004	OsFBX322 - F-box domain containing protein, expressed
LOC_Os09g17740	2016.16	1183.56	-1.31372	5e-05	0.00105024	chlorophyll A-B binding protein, putative, expressed
LOC_Os09g17810	0.255738	0.722827	2.56253	0.001	0.0134344	leucine zipper protein-like, putative, expressed
LOC_Os09g18230	1.01892	0.50865	-1.71344	0.00085	0.0117153	expressed protein
LOC_Os09g19790	56.7139	103.994	1.49535	5e-05	0.00105024	puromycin-sensitive aminopeptidase, putative, expressed
LOC_Os09g19800	1.98173	1.11401	-1.4206	0.005	0.0467504	aminopeptidase, putative, expressed
LOC_Os09g20220	51.0031	84.1316	1.23437	5e-05	0.00105024	glutathione S-transferase, putative, expressed
LOC_Os09g20390	7.81165	4.26043	-1.49519	5e-05	0.00105024	uncharacterized glycosyl hydrolase Rv2006/MT2062, putative, expressed
LOC_Os09g20480	3.74493	2.41189	-1.08515	0.0012	0.0154787	transporter, putative, expressed
LOC_Os09g21120	1.45394	0.727859	-1.7065	0.00015	0.00278404	armadillo/beta-catenin repeat family protein, putative, expressed
LOC_Os09g21290	0.255196	0.904299	3.12019	0.0043	0.0420177	expressed protein
LOC_Os09g21710	7.75441	4.25946	-1.47761	0.0003	0.00497652	AN1-like zinc finger domain containing protein, expressed
LOC_Os09g23540	17.0125	32.2628	1.57835	5e-05	0.00105024	dehydrogenase, putative, expressed
LOC_Os09g24720	56.3836	102.703	1.47895	5e-05	0.00105024	expressed protein
LOC_Os09g24800	13.6019	27.107	1.70072	5e-05	0.00105024	MYB family transcription factor, putative, expressed
LOC_Os09g24810	40.2636	66.9115	1.25269	5e-05	0.00105024	ZF-HD protein dimerisation region containing protein, expressed
LOC_Os09g24820	6.70582	10.4304	1.08949	5e-05	0.00105024	ZF-HD protein dimerisation region containing protein, expressed
LOC_Os09g24840	27.1822	47.7345	1.38876	5e-05	0.00105024	GASR10 - Gibberellin-regulated GASA/GAST/Snakin family protein precursor, expressed
LOC_Os09g24900	33.1307	70.7202	1.87013	5e-05	0.00105024	methyltransferase, putative, expressed
LOC_Os09g24910	10.1536	22.6315	1.97678	5e-05	0.00105024	phosphofructokinase, putative, expressed
LOC_Os09g24924	21.4244	37.712	1.39457	5e-05	0.00105024	transporter family protein, putative, expressed
LOC_Os09g24954	8.33144	16.4123	1.67214	5e-05	0.00105024	double-stranded RNA binding motif containing protein, expressed
LOC_Os09g24970	15.5915	27.7077	1.41809	5e-05	0.00105024	expressed protein
LOC_Os09g24980	14.9058	33.4814	1.99583	5e-05	0.00105024	vesicle transport v-SNARE protein, putative, expressed
LOC_Os09g24990	60.8377	122.179	1.7197	5e-05	0.00105024	CAF1 family ribonuclease containing protein, putative, expressed
LOC_Os09g25000	8.70462	15.6364	1.44463	5e-05	0.00105024	spotted leaf 11, putative, expressed
LOC_Os09g25040	3.64696	7.09345	1.64078	5e-05	0.00105024	joka8, putative, expressed
LOC_Os09g25050	1.03467	2.04525	1.68063	5e-05	0.00105024	PPR repeat domain containing protein, putative, expressed
LOC_Os09g25060	7.40841	4.38822	-1.29158	5e-05	0.00105024	WRKY76, expressed
LOC_Os09g25070	3.80823	6.32938	1.25298	0.0002	0.00354413	WRKY62, expressed
LOC_Os09g25090	12.1188	19.5609	1.1808	5e-05	0.00105024	CAMK_KIN1/SNF1/Nim1_like.34 - CAMK includes calcium/calmodulin depedent protein kinases, expressed
LOC_Os09g25100	10.6804	17.7419	1.2517	5e-05	0.00105024	CAMK_KIN1/SNF1/Nim1_like.35 - CAMK includes calcium/calmodulin depedent protein kinases, expressed
LOC_Os09g25150	12.611	21.1087	1.27043	5e-05	0.00105024	cinnamoyl-CoA reductase, putative, expressed
LOC_Os09g25260	7.04897	13.6884	1.6368	5e-05	0.00105024	protein binding protein, putative, expressed
LOC_Os09g25290	7.37637	14.2938	1.63157	5e-05	0.00105024	methyladenine glycosylase, putative, expressed
LOC_Os09g25310	27.7817	58.1969	1.82372	5e-05	0.00105024	26S proteasome non-ATPase regulatory subunit 9, putative, expressed
LOC_Os09g25314	31.5422	68.8174	1.92404	5e-05	0.00105024	cytochrome c oxidase copper chaperone, putative, expressed
LOC_Os09g25320	134.899	257.094	1.59056	5e-05	0.00105024	ubiquitin family protein, putative, expressed
LOC_Os09g25330	14.4092	24.1232	1.2709	5e-05	0.00105024	BTBN19 - Bric-a-Brac, Tramtrack, Broad Complex BTB domain with non-phototropic hypocotyl 3 NPH3 domain, expressed
LOC_Os09g25370	0.295309	1.61632	4.19243	0.00095	0.0128711	deoxyhypusine synthase, putative, expressed
LOC_Os09g25380	4.30482	10.3672	2.16766	5e-05	0.00105024	kinesin motor protein-related, putative, expressed
LOC_Os09g25390	0.417324	0.794226	1.58708	0.0037	0.0374665	phospholipase D, putative, expressed
LOC_Os09g25410	9.33307	17.5536	1.55795	5e-05	0.00105024	expressed protein
LOC_Os09g25430	0.256824	1.09961	3.58679	0.0012	0.0154787	ZOS9-07 - C2H2 zinc finger protein, expressed
LOC_Os09g25460	57.767	97.1428	1.2819	5e-05	0.00105024	transferase family protein, putative, expressed
LOC_Os09g25490	55.5835	115.839	1.81104	5e-05	0.00105024	CESA9 - cellulose synthase, expressed
LOC_Os09g25500	6.44978	12.2852	1.58916	5e-05	0.00105024	expressed protein
LOC_Os09g25550	5.55995	9.85719	1.41224	5e-05	0.00105024	pentatricopeptide, putative, expressed
LOC_Os09g25560	6.88454	14.8328	1.89304	5e-05	0.00105024	BT1 family protein, putative, expressed
LOC_Os09g25570	29.6447	52.7204	1.4199	5e-05	0.00105024	aspartic proteinase, putative, expressed
LOC_Os09g25580	39.2363	80.5338	1.77346	5e-05	0.00105024	monogalactosyldiacylglycerol synthase, putative, expressed
LOC_Os09g25590	10.1865	15.3247	1.00724	0.00025	0.00425782	tsi1-interacting protein TSIP1, putative, expressed
LOC_Os09g25600	6.52739	10.2353	1.10943	5e-05	0.00105024	AP2 domain containing protein, expressed
LOC_Os09g25620	27.7715	54.9138	1.68141	5e-05	0.00105024	CPuORF8 - conserved peptide uORF-containing transcript, expressed
LOC_Os09g25640	13.2568	30.6725	2.06887	5e-05	0.00105024	5-nucleotidase domain-containing protein, putative, expressed
LOC_Os09g25740	3.63776	5.79614	1.14886	0.00015	0.00278404	expressed protein
LOC_Os09g25770	19.2973	50.9517	2.39457	5e-05	0.00105024	auxin-induced protein 5NG4, putative, expressed
LOC_Os09g25810	16.3812	24.9319	1.03588	5e-05	0.00105024	nodulin, putative, expressed
LOC_Os09g25850	113.499	212.404	1.54562	5e-05	0.00105024	WAX2, putative, expressed
LOC_Os09g25860	2.74137	4.43783	1.18804	0.00235	0.026487	expressed protein
LOC_Os09g25880	4.70758	9.6364	1.76679	5e-05	0.00105024	expressed protein
LOC_Os09g25900	18.4247	32.6243	1.40916	5e-05	0.00105024	CSLC2 - cellulose synthase-like family C, expressed
LOC_Os09g25934	7.39554	15.3436	1.79996	5e-05	0.00105024	expressed protein
LOC_Os09g25950	12.6588	30.5066	2.16934	5e-05	0.00105024	regulator protein, putative, expressed
LOC_Os09g26004	1.30341	2.83116	1.91312	5e-05	0.00105024	expressed protein
LOC_Os09g26160	4.80725	7.84719	1.20856	5e-05	0.00105024	glutamate receptor, putative, expressed
LOC_Os09g26170	9.08371	18.0408	1.69226	5e-05	0.00105024	MYB family transcription factor, putative, expressed
LOC_Os09g26180	17.5765	35.2987	1.71971	5e-05	0.00105024	transcription initiation factor TFIID subunit 10, putative, expressed
LOC_Os09g26190	6.17265	11.1442	1.45707	5e-05	0.00105024	CBS domain containing protein, expressed
LOC_Os09g26210	28.155	52.2775	1.52625	5e-05	0.00105024	ZOS9-12 - C2H2 zinc finger protein, expressed
LOC_Os09g26260	5.64605	10.6954	1.57562	5e-05	0.00105024	AAA-type ATPase family protein, putative, expressed
LOC_Os09g26300	75.1963	170.652	2.0212	5e-05	0.00105024	hypro1, putative, expressed
LOC_Os09g26310	25.6574	54.6461	1.86464	5e-05	0.00105024	hypro1, putative, expressed
LOC_Os09g26350	51.3132	108.85	1.85472	5e-05	0.00105024	expressed protein
LOC_Os09g26390	24.8627	47.8036	1.6123	5e-05	0.00105024	AT-rich interaction region, putative, expressed
LOC_Os09g26400	57.8189	112.167	1.63435	5e-05	0.00105024	zinc finger, C3HC4 type domain containing protein, expressed
LOC_Os09g26420	552.487	983.695	1.42278	5e-05	0.00105024	AP2 domain containing protein, expressed
LOC_Os09g26540	8.68906	17.2	1.6841	5e-05	0.00105024	expressed protein
LOC_Os09g26550	14.9705	27.8839	1.53396	5e-05	0.00105024	protease Do-like 14, putative, expressed
LOC_Os09g26554	22.325	51.15	2.0447	5e-05	0.00105024	expressed protein
LOC_Os09g26560	24.3711	51.5308	1.84672	5e-05	0.00105024	expressed protein
LOC_Os09g26570	3.78513	8.047	1.86013	5e-05	0.00105024	CAAX amino terminal protease family protein, putative, expressed
LOC_Os09g26580	4.74939	10.4004	1.93316	5e-05	0.00105024	expressed protein
LOC_Os09g26590	6.624	17.9682	2.46113	5e-05	0.00105024	OsSAUR37 - Auxin-responsive SAUR gene family member, expressed
LOC_Os09g26610	6.39778	18.4795	2.61604	5e-05	0.00105024	OsSAUR38 - Auxin-responsive SAUR gene family member, expressed
LOC_Os09g26620	84.8277	159.212	1.55282	5e-05	0.00105024	auxin-repressed protein, putative, expressed
LOC_Os09g26650	10.4819	22.5938	1.89418	5e-05	0.00105024	2Fe-2S iron-sulfur cluster binding domain containing protein, expressed
LOC_Os09g26660	17.8898	33.5929	1.55398	5e-05	0.00105024	ferric reductase, putative, expressed
LOC_Os09g26700	15.9701	32.6204	1.76148	5e-05	0.00105024	choline/ethanolamine kinase, putative, expressed
LOC_Os09g26730	59.9369	110.873	1.51701	5e-05	0.00105024	chaperonin, putative, expressed
LOC_Os09g26760	1.4657	2.9325	1.71044	5e-05	0.00105024	DNA repair metallo-beta-lactamase family protein, expressed
LOC_Os09g26770	3.26072	7.25	1.97071	5e-05	0.00105024	ribosomal L18p/L5e family protein, putative, expressed
LOC_Os09g26780	94.1983	346.674	3.21355	5e-05	0.00105024	zinc-finger protein, putative, expressed
LOC_Os09g26800	63.0797	131.628	1.81417	5e-05	0.00105024	polygalacturonase, putative, expressed
LOC_Os09g26810	55.7715	87.8903	1.12174	5e-05	0.00105024	chlorophyll A-B binding protein, putative, expressed
LOC_Os09g26820	7.94487	14.1622	1.42565	5e-05	0.00105024	exo70 exocyst complex subunit, putative, expressed
LOC_Os09g26830	31.7845	69.0146	1.91222	5e-05	0.00105024	lung seven transmembrane domain containing protein, putative, expressed
LOC_Os09g26840	7.24632	11.5037	1.13986	0.0002	0.00354413	expressed protein
LOC_Os09g26870	18.2311	30.117	1.23799	5e-05	0.00105024	BRCA1 C Terminus domain containing protein, expressed
LOC_Os09g26880	78.3085	147.875	1.56786	5e-05	0.00105024	aldehyde dehydrogenase, putative, expressed
LOC_Os09g26900	28.1356	48.7745	1.35689	5e-05	0.00105024	ctr copper transporter family protein, putative, expressed
LOC_Os09g26920	2.24484	3.73315	1.25441	5e-05	0.00105024	OsSub57 - Putative Subtilisin homologue, expressed
LOC_Os09g26940	6.06285	14.2928	2.11504	5e-05	0.00105024	cytochrome P450, putative, expressed
LOC_Os09g26999	10.6076	23.978	2.01143	5e-05	0.00105024	keratin-associated protein 5-4, putative, expressed
LOC_Os09g27030	219.471	505.157	2.05603	5e-05	0.00105024	oryzain gamma chain precursor, putative, expressed
LOC_Os09g27040	0.767361	1.35455	1.40152	0.00225	0.0256447	GEX1, putative, expressed
LOC_Os09g27930	0.363733	40.8056	11.6413	5e-05	0.00105024	ubiquitin fusion protein, putative, expressed
LOC_Os09g27950	3.59082	2.05501	-1.37644	0.0013	0.0164829	galactosyltransferase, putative, expressed
LOC_Os09g28690	5.88752	9.98889	1.30378	5e-05	0.00105024	gibberellin receptor GID1L2, putative, expressed
LOC_Os09g29050	3.01211	5.6442	1.54881	0.0001	0.00195004	mitochondrial carrier protein, putative, expressed
LOC_Os09g29510	3.33214	6.07171	1.47985	5e-05	0.00105024	OsWAK80 - OsWAK receptor-like protein kinase, expressed
LOC_Os09g29540	2.36821	1.46457	-1.18524	0.0005	0.00754834	OsWAK82 - OsWAK receptor-like cytoplasmic kinase OsWAK-RLCK, expressed
LOC_Os09g30130	3.84158	6.48028	1.28958	5e-05	0.00105024	CSLE6 - cellulose synthase-like family E, expressed
LOC_Os09g31000	7.00166	2.47469	-2.56503	5e-05	0.00105024	EF hand family protein, expressed
LOC_Os09g31031	7.19529	43.8337	4.45655	5e-05	0.00105024	ubiquitin family protein, putative, expressed
LOC_Os09g31040	4.68308	1.9601	-2.14805	5e-05	0.00105024	EF hand family protein, putative, expressed
LOC_Os09g31130	3.36666	2.11478	-1.14676	0.0001	0.00195004	citrate transporter, putative, expressed
LOC_Os09g31390	2.88968	4.4527	1.06634	0.0007	0.0100254	transcription factor, putative, expressed
LOC_Os09g31430	129.226	210.574	1.20423	5e-05	0.00105024	Os9bglu30 - beta-glucosidase, similar to Os4bglu12 exoglucanase, expressed
LOC_Os09g32025	4.71517	2.54475	-1.5211	0.00125	0.0159943	uroporphyrinogen-III synthase, putative, expressed
LOC_Os09g32100	2.66189	4.56657	1.33113	0.00045	0.00691032	expressed protein
LOC_Os09g33650	4.56556	2.53955	-1.44662	0.0032	0.0337664	expressed protein
LOC_Os09g33830	1.69264	3.73874	1.95444	5e-05	0.00105024	solute carrier family 35 member F1, putative, expressed
LOC_Os09g34140	23.3135	14.6267	-1.14975	0.0004	0.00627632	expressed protein
LOC_Os09g34250	25.4715	42.8493	1.2828	5e-05	0.00105024	UDP-glucoronosyl and UDP-glucosyl transferase domain containing protein, expressed
LOC_Os09g35010	36.8434	12.1392	-2.73818	5e-05	0.00105024	dehydration-responsive element-binding protein, putative, expressed
LOC_Os09g35020	5.33504	2.12831	-2.26645	5e-05	0.00105024	AP2 domain containing protein, expressed
LOC_Os09g35030	23.1734	13.233	-1.38185	5e-05	0.00105024	dehydration-responsive element-binding protein, putative, expressed
LOC_Os09g35600	5.26134	3.00986	-1.37741	5e-05	0.00105024	MATE domain containing protein, expressed
LOC_Os09g35980	3.5601	5.54135	1.09121	5e-05	0.00105024	expressed protein
LOC_Os09g36470	0.252717	1.87134	4.93788	5e-05	0.00105024	retrotransposon protein, putative, unclassified, expressed
LOC_Os09g36490	2.93071	5.12925	1.38043	5e-05	0.00105024	expressed protein
LOC_Os09g36680	84.5741	150.28	1.41781	5e-05	0.00105024	ribonuclease T2 family domain containing protein, expressed
LOC_Os09g36820	3.38159	5.10538	1.01599	0.0024	0.0269012	MCM10 - Putative minichromosome maintenance MCM protein 10, expressed
LOC_Os09g37120	3.62945	1.57185	-2.06387	5e-05	0.00105024	pyridoxal-dependent decarboxylase protein, putative, expressed
LOC_Os09g37180	6.31124	2.64362	-2.14614	5e-05	0.00105024	transferase family protein, putative, expressed
LOC_Os09g37330	7.24592	3.63641	-1.70037	0.0001	0.00195004	OsSAUR39 - Auxin-responsive SAUR gene family member, expressed
LOC_Os09g37369	20.6111	13.2626	-1.08735	0.00075	0.0105987	OsSAUR41 - Auxin-responsive SAUR gene family member, expressed
LOC_Os09g37390	16.9076	8.9538	-1.56779	0.00015	0.00278404	OsSAUR43 - Auxin-responsive SAUR gene family member, expressed
LOC_Os09g37410	11.4058	5.9564	-1.60225	0.00495	0.0463995	OsSAUR46 - Auxin-responsive SAUR gene family member, expressed
LOC_Os09g37495	17.5706	9.83099	-1.43215	5e-05	0.00105024	auxin responsive protein, putative, expressed
LOC_Os09g37834	2.51753	1.17597	-1.87731	5e-05	0.00105024	serine/threonine-protein kinase receptor precursor, putative, expressed
LOC_Os09g37976	2.01405	0.66589	-2.72965	5e-05	0.00105024	cupin domain containing protein, expressed
LOC_Os09g38090	5.41973	2.93287	-1.51447	5e-05	0.00105024	expressed protein
LOC_Os09g38100	1.14346	2.29492	1.71812	0.0002	0.00354413	phosphate carrier protein, mitochondrial precursor, putative, expressed
LOC_Os09g39070	4.89421	10.1339	1.79506	5e-05	0.00105024	thiol protease SEN102 precursor, putative, expressed
LOC_Os09g39650	1.55422	0.530321	-2.65188	5e-05	0.00105024	protein kinase family protein, putative, expressed
LOC_Os09g39930	1.86438	1.06797	-1.37415	0.0031	0.0328353	tyrosine protein kinase domain containing protein, putative, expressed
LOC_Os09g39960	10.4368	6.53072	-1.15625	5e-05	0.00105024	dynamin family protein, putative, expressed
LOC_Os10g01640	1.4493	2.49171	1.33646	0.00285	0.0307414	decarboxylase, putative, expressed
LOC_Os10g01660	0.146419	0.756626	4.05065	0.00255	0.0282283	transferase family protein, putative, expressed
LOC_Os10g01930	15.4952	26.4511	1.3189	5e-05	0.00105024	transferase family protein, putative, expressed
LOC_Os10g02070	16.912	25.9834	1.05912	5e-05	0.00105024	peroxidase precursor, putative, expressed
LOC_Os10g02750	1.67224	0.800782	-1.81601	0.00195	0.0228674	Ser/Thr protein phosphatase family protein, putative, expressed
LOC_Os10g02880	1.34934	3.86343	2.5944	5e-05	0.00105024	O-methyltransferase, putative, expressed
LOC_Os10g03390	2.32065	3.78729	1.208	0.00305	0.0324288	transferase family protein, putative, expressed
LOC_Os10g05780	4.05891	6.42442	1.13251	0.0001	0.00195004	POT domain containing peptide transporter, putative, expressed
LOC_Os10g06680	7.77286	12.5407	1.17973	5e-05	0.00105024	expressed protein
LOC_Os10g07556	1.00218	0.316637	-2.84162	0.00015	0.00278404	wall-associated receptor kinase-like 22 precursor, putative, expressed
LOC_Os10g08022	0.300786	0.858588	2.58688	0.00485	0.0458665	fructose-bisphospate aldolase isozyme, putative, expressed
LOC_Os10g08026	3.50677	1.82466	-1.61124	0.00015	0.00278404	lecithin:cholesterol acyltransferase, putative, expressed
LOC_Os10g08620	0.319356	0.979213	2.76335	0.00515	0.0477332	chalcone and stilbene synthases, putative, expressed
LOC_Os10g10130	0.925335	0.386509	-2.15308	0.0019	0.0223398	OsWAK112d - OsWAK receptor-like protein kinase, expressed
LOC_Os10g10480	0.658089	0.376102	-1.37985	0.00435	0.042321	expressed protein
LOC_Os10g11100	0.333459	1.00615	2.7237	0.00355	0.0363765	retrotransposon protein, putative, unclassified, expressed
LOC_Os10g13700	3.45243	0.709095	-3.90377	0.00015	0.00278404	phosphoenolpyruvate carboxykinase, putative, expressed
LOC_Os10g18760	24.4475	12.8163	-1.59276	5e-05	0.00105024	dirigent, putative, expressed
LOC_Os10g18820	4.02833	1.46524	-2.49425	5e-05	0.00105024	dirigent, putative, expressed
LOC_Os10g18870	25.8419	5.78212	-3.69262	5e-05	0.00105024	dirigent, putative, expressed
LOC_Os10g19334	1.0126	1.63838	1.18675	0.00185	0.0218554	alpha-1,2-fucosidase, putative, expressed
LOC_Os10g20350	0.602905	1.12345	1.53503	0.0045	0.0434585	MATE efflux family protein, putative, expressed
LOC_Os10g20830	9.87018	3.45248	-2.59067	5e-05	0.00105024	LTPL133 - Protease inhibitor/seed storage/LTP family protein precursor, expressed
LOC_Os10g21130	2.01839	0.841412	-2.15795	0.00095	0.0128711	expressed protein
LOC_Os10g23180	1.73953	0.906545	-1.60736	0.00085	0.0117153	cytochrome P450, putative, expressed
LOC_Os10g23900	4.27044	1.4654	-2.63793	5e-05	0.00105024	decarboxylase, putative, expressed
LOC_Os10g24690	1.1177	3.11824	2.53042	5e-05	0.00105024	expressed protein
LOC_Os10g25060	8.97681	16.5832	1.51368	5e-05	0.00105024	expressed protein
LOC_Os10g25340	10.9855	20.6236	1.55343	5e-05	0.00105024	GDSL-like lipase/acylhydrolase, putative, expressed
LOC_Os10g25550	18.9248	11.7008	-1.18584	5e-05	0.00105024	tyrosine protein kinase domain containing protein, putative, expressed
LOC_Os10g26700	33.2474	16.0425	-1.79728	5e-05	0.00105024	YGL010w, putative, expressed
LOC_Os10g26940	19.7194	30.9897	1.1149	5e-05	0.00105024	BURP domain containing protein, expressed
LOC_Os10g28080	24.9599	12.5361	-1.69844	5e-05	0.00105024	glycosyl hydrolase, putative, expressed
LOC_Os10g28350	59.9807	92.0345	1.05592	5e-05	0.00105024	1,2-dihydroxy-3-keto-5-methylthiopentene dioxygenase protein, putative, expressed
LOC_Os10g29470	6.87674	3.93829	-1.37471	5e-05	0.00105024	dehydrogenase, putative, expressed
LOC_Os10g29650	1.78398	9.46845	4.11655	5e-05	0.00105024	retrotransposon protein, putative, unclassified, expressed
LOC_Os10g30070	3.11924	5.90356	1.57342	5e-05	0.00105024	sodium/calcium exchanger protein, putative, expressed
LOC_Os10g30150	67.0034	34.8146	-1.6147	5e-05	0.00105024	universal stress protein domain containing protein, putative, expressed
LOC_Os10g31320	34.2395	22.5203	-1.03329	0.0001	0.00195004	retrotransposon protein, putative, unclassified, expressed
LOC_Os10g31530	31.0983	11.7572	-2.39894	5e-05	0.00105024	glycine-rich cell wall protein, putative, expressed
LOC_Os10g31620	5.49616	2.69241	-1.75999	0.00365	0.0371794	retrotransposon protein, putative, unclassified, expressed
LOC_Os10g31630	6.89765	3.80075	-1.46987	5e-05	0.00105024	glycine-rich cell wall structural protein 2 precursor, putative, expressed
LOC_Os10g31670	21.9203	45.9383	1.82478	5e-05	0.00105024	glycine-rich cell wall structural protein 2 precursor, putative, expressed
LOC_Os10g31680	38.0873	57.4008	1.01162	5e-05	0.00105024	retrotransposon protein, putative, unclassified, expressed
LOC_Os10g31720	32.2527	52.639	1.20813	5e-05	0.00105024	glycine-rich cell wall structural protein 2 precursor, putative, expressed
LOC_Os10g31730	20.2731	34.129	1.28458	5e-05	0.00105024	retrotransposon protein, putative, unclassified, expressed
LOC_Os10g31740	0.911047	2.83087	2.79616	0.0006	0.00883694	glycine-rich cell wall structural protein 2 precursor, putative, expressed
LOC_Os10g32720	2.60058	4.71159	1.4657	0.00545	0.0498311	AWPM-19-like membrane family protein, putative, expressed
LOC_Os10g32810	7.53169	4.25853	-1.40627	5e-05	0.00105024	beta-amylase, putative, expressed
LOC_Os10g34020	1.25861	0.392713	-2.87246	0.0044	0.0426773	glutathione S-transferase, putative, expressed
LOC_Os10g34700	2.60075	1.24918	-1.80857	0.00015	0.00278404	expressed protein
LOC_Os10g34840	14.339	9.23395	-1.08541	0.0004	0.00627632	RIPER6 - Ripening-related family protein precursor, expressed
LOC_Os10g34930	32.3244	9.31073	-3.0697	5e-05	0.00105024	secretory protein, putative, expressed
LOC_Os10g35070	7.58936	3.84101	-1.67958	5e-05	0.00105024	alpha-galactosidase precursor, putative, expressed
LOC_Os10g35500	1.99211	3.09261	1.08473	0.0048	0.0455286	epoxide hydrolase, putative, expressed
LOC_Os10g35640	0.637961	0.315291	-1.7382	0.004	0.0398004	Rf1, mitochondrial precursor, putative, expressed
LOC_Os10g35950	68.4219	45.5918	-1.00123	5e-05	0.00105024	transferase family protein, putative, expressed
LOC_Os10g36160	154.067	2808.64	7.15985	5e-05	0.00105024	LTPL159 - Protease inhibitor/seed storage/LTP family protein precursor, expressed
LOC_Os10g36180	0.791269	1.53031	1.62674	0.0033	0.0344471	expressed protein
LOC_Os10g36580	55.1028	85.2929	1.07751	5e-05	0.00105024	UP-9A, putative, expressed
LOC_Os10g36610	46.7998	138.259	2.67162	5e-05	0.00105024	UP-9A, putative, expressed
LOC_Os10g36740	0.732457	0.175145	-3.52876	0.00335	0.0348875	cytochrome P450, putative, expressed
LOC_Os10g37110	1.59287	0.949165	-1.27683	0.0049	0.0461245	transposon protein, putative, unclassified, expressed
LOC_Os10g37160	6.12392	0.63411	-5.59292	5e-05	0.00105024	transposon protein, putative, unclassified, expressed
LOC_Os10g37290	14.9705	8.61099	-1.36397	0.0001	0.00195004	DEFL6 - Defensin and Defensin-like DEFL family, expressed
LOC_Os10g37570	6.18538	3.54448	-1.37323	5e-05	0.00105024	OsFBDUF49 - F-box and DUF domain containing protein, expressed
LOC_Os10g37660	4.00922	2.48825	-1.17647	0.0004	0.00627632	trehalase precursor, putative, expressed
LOC_Os10g38350	11.5371	6.88169	-1.27435	0.0002	0.00354413	glutathione S-transferase, putative, expressed
LOC_Os10g38360	90.5925	57.9892	-1.10025	5e-05	0.00105024	glutathione S-transferase, putative, expressed
LOC_Os10g38540	7.71912	5.07202	-1.03575	0.00085	0.0117153	retrotransposon protein, putative, unclassified
LOC_Os10g38660	6.84037	3.52543	-1.63476	5e-05	0.00105024	glutathione S-transferase, putative, expressed
LOC_Os10g38940	7.85039	4.6352	-1.29946	5e-05	0.00105024	fatty acid hydroxylase, putative, expressed
LOC_Os10g39100	5.37087	2.39145	-1.99546	5e-05	0.00105024	uncharacterized Cys-rich domain containing protein, putative, expressed
LOC_Os10g39130	2.10765	1.10958	-1.58236	0.00025	0.00425782	OsMADS56 - MADS-box family gene with MIKCc type-box, expressed
LOC_Os10g39430	2.64523	1.68767	-1.10838	0.0007	0.0100254	expressed protein
LOC_Os10g39680	39.5374	13.8496	-2.58713	5e-05	0.00105024	CHIT14 - Chitinase family protein precursor, expressed
LOC_Os10g39890	22.0963	33.2453	1.00749	0.00015	0.00278404	POEI31 - Pollen Ole e I allergen and extensin family protein precursor, putative, expressed
LOC_Os10g40440	32.425	19.926	-1.20085	5e-05	0.00105024	LTPL140 - Protease inhibitor/seed storage/LTP family protein precursor, expressed
LOC_Os10g40460	4.30453	7.48465	1.36433	0.0019	0.0223398	LTPL141 - Protease inhibitor/seed storage/LTP family protein precursor, expressed
LOC_Os10g40470	17.4915	38.0615	1.91752	5e-05	0.00105024	LTPL142 - Protease inhibitor/seed storage/LTP family protein precursor, putative, expressed
LOC_Os10g40600	60.6372	38.0814	-1.14728	5e-05	0.00105024	peptide transporter PTR2, putative, expressed
LOC_Os10g40640	10.0945	6.56809	-1.05994	0.0011	0.0145073	glycosyl transferase 8 domain containing protein, putative, expressed
LOC_Os10g41330	7.75289	12.1888	1.11588	0.0001	0.00195004	AP2 domain containing protein, expressed
LOC_Os10g41760	0.330577	0.81201	2.2164	0.00245	0.0273245	chlorophyllide a oxygenase, chloroplast precursor, putative, expressed
LOC_Os10g41980	24.8155	6.34003	-3.36548	5e-05	0.00105024	RALFL26 - Rapid ALkalinization Factor RALF family protein precursor, expressed
LOC_Os10g42020	20.0737	5.78662	-3.06774	5e-05	0.00105024	RALFL29 - Rapid ALkalinization Factor RALF family protein precursor, expressed
LOC_Os10g42040	10.3489	4.31064	-2.15997	0.0001	0.00195004	expressed protein
LOC_Os10g42640	0.768359	1.45012	1.56646	0.00025	0.00425782	expressed protein
LOC_Os11g02240	34.9942	19.4194	-1.45243	5e-05	0.00105024	CAMK_KIN1/SNF1/Nim1_like.4 - CAMK includes calcium/calmodulin depedent protein kinases, expressed
LOC_Os11g02330	13.4038	21.6783	1.18573	5e-05	0.00105024	LTPL22 - Protease inhibitor/seed storage/LTP family protein precursor, expressed
LOC_Os11g02379	3.84126	1.50997	-2.30281	5e-05	0.00105024	LTPL6 - Protease inhibitor/seed storage/LTP family protein precursor, expressed
LOC_Os11g02440	89.008	50.6142	-1.39221	5e-05	0.00105024	chalcone--flavonone isomerase, putative, expressed
LOC_Os11g02720	2.13455	4.33433	1.74691	5e-05	0.00105024	expressed protein
LOC_Os11g03300	9.10066	5.39629	-1.28898	5e-05	0.00105024	NAC domain transcription factor, putative, expressed
LOC_Os11g03390	14.5414	8.51119	-1.321	5e-05	0.00105024	FHA domain containing protein, putative, expressed
LOC_Os11g03484	4.46433	7.64454	1.32656	0.0001	0.00195004	MATE efflux family protein, putative, expressed
LOC_Os11g03910	2.59358	1.55382	-1.26354	0.0028	0.0304819	zinc finger DHHC domain-containing protein, putative, expressed
LOC_Os11g04020	5.62977	14.3684	2.31083	5e-05	0.00105024	major facilitator superfamily antiporter, putative, expressed
LOC_Os11g04360	2.01165	1.10627	-1.47475	0.0041	0.0405964	alpha/beta hydrolase fold, putative, expressed
LOC_Os11g04409	54.7358	35.6604	-1.05675	5e-05	0.00105024	expressed protein
LOC_Os11g04550	1.10973	0.25922	-3.58649	0.0038	0.0383054	sulfotransferase domain containing protein, expressed
LOC_Os11g04920	3.08067	5.04737	1.21766	0.0037	0.0374665	expressed protein
LOC_Os11g05390	1.73666	3.79548	1.92827	5e-05	0.00105024	transporter, major facilitator family, putative, expressed
LOC_Os11g05470	18.5366	30.6862	1.24318	5e-05	0.00105024	RCN1 Centroradialis-like1 homogous to TFL1 gene; contains Pfam profile PF01161: Phosphatidylethanolamine-binding protein, expressed
LOC_Os11g05740	6.9464	3.68599	-1.56286	5e-05	0.00105024	B3 DNA binding domain containing protein, expressed
LOC_Os11g06290	0.407026	0.845956	1.80432	0.0043	0.0420177	expressed protein
LOC_Os11g07090	1.29924	0.420835	-2.78025	0.00025	0.00425782	pectinesterase, putative, expressed
LOC_Os11g07690	11.6363	6.92242	-1.28091	0.00315	0.0332702	dirigent, putative, expressed
LOC_Os11g07770	13.1226	36.9297	2.55184	5e-05	0.00105024	dirigent, putative, expressed
LOC_Os11g07830	18.488	31.3924	1.30577	5e-05	0.00105024	dirigent, putative, expressed
LOC_Os11g08340	0.69596	1.33046	1.59813	0.00385	0.038635	POLD1 - Putative DNA polymerase delta catalytic subunit, expressed
LOC_Os11g09150	15.0306	8.03884	-1.54342	5e-05	0.00105024	DUF803 domain containing, putative, expressed
LOC_Os11g10480	497.83	271.533	-1.49501	5e-05	0.00105024	expressed protein
LOC_Os11g10510	189.567	81.5886	-2.07922	5e-05	0.00105024	retrotransposon protein, putative, Ty1-copia subclass, expressed
LOC_Os11g10590	273.318	1210.84	3.67093	5e-05	0.00105024	transposon protein, putative, CACTA, En/Spm sub-class, expressed
LOC_Os11g11960	29.6656	18.4737	-1.16814	5e-05	0.00105024	disease resistance protein RPM1, putative, expressed
LOC_Os11g12300	4.93787	2.84836	-1.35694	0.001	0.0134344	proteophosphoglycan, putative, expressed
LOC_Os11g12320	4.42123	2.25907	-1.65604	5e-05	0.00105024	retrotransposon protein, putative, unclassified, expressed
LOC_Os11g13750	9.61655	4.67911	-1.77667	5e-05	0.00105024	transposon protein, putative, CACTA, En/Spm sub-class, expressed
LOC_Os11g13890	781.306	445.233	-1.38697	5e-05	0.00105024	expressed protein
LOC_Os11g14170	2.45068	3.92711	1.16296	0.00105	0.0139633	transposon protein, putative, Pong sub-class, expressed
LOC_Os11g14730	2.09413	5.84956	2.53346	0.0036	0.0367876	expressed protein
LOC_Os11g15040	1.04503	0.481539	-1.91093	0.0034	0.0351785	SAM dependent carboxyl methyltransferase, putative, expressed
LOC_Os11g15250	28.3214	6.54765	-3.61193	5e-05	0.00105024	retrotransposon protein, putative, unclassified, expressed
LOC_Os11g15310	0.587918	2.29827	3.36237	0.00045	0.00691032	SAM dependent carboxyl methyltransferase, putative, expressed
LOC_Os11g15340	0.969393	3.89884	3.43251	5e-05	0.00105024	expressed protein
LOC_Os11g16960	3.76259	2.23023	-1.28988	0.0026	0.0287248	transposon protein, putative, CACTA, En/Spm sub-class, expressed
LOC_Os11g16970	4.46565	2.41082	-1.52035	0.0002	0.00354413	carnitine racemase like protein, putative, expressed
LOC_Os11g17014	1.22987	0.727622	-1.29452	0.003	0.0320344	expressed protein
LOC_Os11g17380	1.39074	2.2014	1.13267	0.00395	0.0394965	retrotransposon protein, putative, Ty3-gypsy subclass, expressed
LOC_Os11g24060	9.58298	14.6098	1.04005	5e-05	0.00105024	expressed protein
LOC_Os11g26390	4.86725	2.67995	-1.47172	0.00025	0.00425782	transposon protein, putative, CACTA, En/Spm sub-class, expressed
LOC_Os11g28530	5.25319	1.70406	-2.77662	5e-05	0.00105024	retrotransposon protein, putative, unclassified, expressed
LOC_Os11g29420	31.6499	123.905	3.36596	5e-05	0.00105024	expressed protein
LOC_Os11g30430	7.11147	10.7299	1.01445	0.00045	0.00691032	ThiF family domain containing protein, putative, expressed
LOC_Os11g30760	12.4437	7.83195	-1.14191	0.0001	0.00195004	expressed protein
LOC_Os11g31430	1.14021	1.81303	1.14384	0.00175	0.0209176	expressed protein
LOC_Os11g31470	3.27339	5.36469	1.21838	5e-05	0.00105024	retrotransposon protein, putative, Ty3-gypsy subclass, expressed
LOC_Os11g31540	9.27035	2.25228	-3.48952	5e-05	0.00105024	BRASSINOSTEROID INSENSITIVE 1-associated receptor kinase 1 precursor, putative, expressed
LOC_Os11g31570	6.1901	9.38014	1.0251	5e-05	0.00105024	BRASSINOSTEROID INSENSITIVE 1-associated receptor kinase 1 precursor, putative, expressed
LOC_Os11g32780	1.5358	6.13968	3.41761	5e-05	0.00105024	expressed protein
LOC_Os11g34440	0.798281	2.40309	2.71799	0.00345	0.0355476	retrotransposon protein, putative, unclassified
LOC_Os11g34710	14.3646	22.2126	1.07504	5e-05	0.00105024	ZOS11-04 - C2H2 zinc finger protein, expressed
LOC_Os11g35500	0.669164	0.276633	-2.17858	0.00025	0.00425782	leucine rich repeat protein, putative, expressed
LOC_Os11g36200	5.82811	3.49049	-1.26435	5e-05	0.00105024	receptor kinase, putative, expressed
LOC_Os11g36719	3.04037	1.40564	-1.90272	5e-05	0.00105024	glycosyltransferase, putative, expressed
LOC_Os11g37210	1.65344	0.348053	-3.84314	0.00135	0.0169723	transmembrane BAX inhibitor motif-containing protein, putative, expressed
LOC_Os11g37870	0.478019	1.00948	1.84366	0.00035	0.00564246	stripe rust resistance protein Yr10, putative, expressed
LOC_Os11g37950	5.59455	9.66093	1.34733	5e-05	0.00105024	expressed protein
LOC_Os11g37960	12.1003	77.0991	4.56725	5e-05	0.00105024	WIP3 - Wound-induced protein precursor, expressed
LOC_Os11g38050	1.64547	3.07866	1.54506	0.00015	0.00278404	expressed protein
LOC_Os11g42550	431.124	718.426	1.25946	5e-05	0.00105024	oxidoreductase, aldo/keto reductase family protein, putative, expressed
LOC_Os11g42850	2.72086	6.2308	2.04347	5e-05	0.00105024	expressed protein
LOC_Os11g42940	4.87951	8.74485	1.43889	0.0004	0.00627632	expressed protein
LOC_Os11g44430	11.022	6.78422	-1.19688	5e-05	0.00105024	expressed protein
LOC_Os11g44680	8.59546	5.694	-1.01568	5e-05	0.00105024	retrotransposon protein, putative, Ty1-copia subclass, expressed
LOC_Os11g44800	1.50996	2.69656	1.43019	0.00095	0.0128711	EAP30/Vps36 family domain containing protein, expressed
LOC_Os11g44940	21.0013	12.877	-1.20637	5e-05	0.00105024	pentatricopeptide repeat domain containing protein, putative, expressed
LOC_Os11g44960	0.0857202	1.05215	6.18426	0.0001	0.00195004	glycosyl hydrolase family 3 protein, putative, expressed
LOC_Os11g44990	0.275524	1.33955	3.90025	5e-05	0.00105024	expressed protein
LOC_Os11g45050	0.494222	1.98073	3.42381	5e-05	0.00105024	expressed protein
LOC_Os11g45180	1.10022	2.59982	2.12085	5e-05	0.00105024	expressed protein
LOC_Os11g45710	20.1228	13.3292	-1.01586	5e-05	0.00105024	transposon protein, putative, unclassified, expressed
LOC_Os11g45730	0.701109	2.1802	2.79804	5e-05	0.00105024	pectinesterase, putative, expressed
LOC_Os11g45740	28.238	47.3901	1.27692	5e-05	0.00105024	pectinesterase, putative, expressed
LOC_Os11g45930	1.60185	0.922674	-1.36051	0.00015	0.00278404	WRKY41, expressed
LOC_Os11g45990	2.43055	0.580316	-3.53249	5e-05	0.00105024	NBS-LRR type disease resistance protein, putative, expressed
LOC_Os11g46000	0.83009	0.249191	-2.96774	0.00015	0.00278404	von Willebrand factor type A domain containing protein, putative, expressed
LOC_Os11g46950	1.74328	0.715225	-2.1973	5e-05	0.00105024	wall-associated receptor kinase-like 18 precursor, putative, expressed
LOC_Os11g47150	1.20051	0.438266	-2.48523	0.0001	0.00195004	OsWAK123 - OsWAK receptor-like protein kinase, expressed
LOC_Os11g47500	7.7896	2.6239	-2.68365	5e-05	0.00105024	glycosyl hydrolase, putative, expressed
LOC_Os11g47510	5.50414	2.20167	-2.25984	5e-05	0.00105024	glycosyl hydrolase, putative, expressed
LOC_Os11g47550	6.7569	3.22496	-1.82419	5e-05	0.00105024	glycosyl hydrolase, putative, expressed
LOC_Os11g47560	1.52315	0.254941	-4.40853	0.0011	0.0145073	glycosyl hydrolase, putative, expressed
LOC_Os11g47570	21.9028	4.89313	-3.69645	5e-05	0.00105024	glycosyl hydrolase, putative, expressed
LOC_Os11g47590	4.9067	2.48214	-1.68074	5e-05	0.00105024	glycosyl hydrolase, putative, expressed
LOC_Os11g47600	10.9535	4.16214	-2.38647	5e-05	0.00105024	glycosyl hydrolase, putative, expressed
LOC_Os11g47610	1.28636	0.492303	-2.36883	0.0033	0.0344471	glycosyl hydrolase, putative, expressed
LOC_Os11g47630	6.6125	1.25879	-4.09113	5e-05	0.00105024	ZOS11-10 - C2H2 zinc finger protein, expressed
LOC_Os11g47970	145.595	96.258	-1.02055	5e-05	0.00105024	AAA-type ATPase family protein, putative, expressed
LOC_Os11g48060	4.83352	7.69037	1.14534	5e-05	0.00105024	laccase-22 precursor, putative, expressed
LOC_Os12g02200	47.9683	28.6191	-1.27376	5e-05	0.00105024	CAMK_KIN1/SNF1/Nim1_like.6 - CAMK includes calcium/calmodulin depedent protein kinases, expressed
LOC_Os12g02210	2.58434	0.955498	-2.45395	0.00445	0.0430687	RING finger protein, putative, expressed
LOC_Os12g02290	15.9685	26.6329	1.26159	5e-05	0.00105024	LTPL23 - Protease inhibitor/seed storage/LTP family protein precursor, expressed
LOC_Os12g02450	2.09972	0.826433	-2.29968	0.0006	0.00883694	WRKY64, expressed
LOC_Os12g02800	2.58726	0.883803	-2.64911	0.0013	0.0164829	CRP11 - Cysteine-rich family protein precursor, expressed
LOC_Os12g03040	3.62733	1.63284	-1.96854	5e-05	0.00105024	no apical meristem protein, putative, expressed
LOC_Os12g03530	0.777967	0.262766	-2.67698	0.0008	0.011171	alpha-N-arabinofuranosidase, putative, expressed
LOC_Os12g03740	12.8424	7.57712	-1.30127	5e-05	0.00105024	OsFBX438 - F-box domain containing protein, expressed
LOC_Os12g04150	37.4208	21.0734	-1.41619	5e-05	0.00105024	alpha/beta hydrolase fold, putative, expressed
LOC_Os12g04200	1.79566	0.436255	-3.48958	5e-05	0.00105024	GRAS family transcription factor containing protein, expressed
LOC_Os12g04204	60.1888	26.674	-2.00707	5e-05	0.00105024	expressed protein
LOC_Os12g06780	23.4807	13.6958	-1.32956	5e-05	0.00105024	expressed protein
LOC_Os12g07180	0.859747	7.4254	5.31741	5e-05	0.00105024	transposon protein, putative, Pong sub-class, expressed
LOC_Os12g07310	20.1903	5.20064	-3.34534	5e-05	0.00105024	citrate-binding protein precursor, putative, expressed
LOC_Os12g08564	5.1307	2.75287	-1.53552	0.0007	0.0100254	retrotransposon protein, putative, unclassified, expressed
LOC_Os12g08770	559.872	371.234	-1.01334	5e-05	0.00105024	photosystem I reaction center subunit N, chloroplast precursor, putative, expressed
LOC_Os12g08790	3.15636	1.58913	-1.69246	0.0008	0.011171	TPR domain protein, putative, expressed
LOC_Os12g09190	1.01612	0.507332	-1.71305	0.0005	0.00754834	expressed protein
LOC_Os12g09220	0.718976	0.204198	-3.10443	0.00125	0.0159943	expressed protein
LOC_Os12g09540	9.98899	6.6336	-1.00955	0.0002	0.00354413	phosphoribosylamine--glycine ligase, putative, expressed
LOC_Os12g12590	3.20005	0.837955	-3.30474	5e-05	0.00105024	NADP-dependent oxidoreductase, putative, expressed
LOC_Os12g13890	7.96272	3.61082	-1.95044	0.0001	0.00195004	retrotransposon protein, putative, unclassified, expressed
LOC_Os12g14699	1.21628	2.22996	1.49504	5e-05	0.00105024	protein kinase domain containing protein, expressed
LOC_Os12g15680	2.36146	0.520045	-3.73181	5e-05	0.00105024	laccase precursor protein, putative, expressed
LOC_Os12g16290	2.48698	1.38179	-1.44942	5e-05	0.00105024	isoflavone reductase, putative, expressed
LOC_Os12g16890	2.06585	4.22136	1.76246	0.00235	0.026487	PROLM28 - Prolamin precursor, expressed
LOC_Os12g17950	3.77024	6.53944	1.35823	5e-05	0.00105024	expressed protein
LOC_Os12g18410	0.546891	1.68559	2.77612	0.0007	0.0100254	expressed protein
LOC_Os12g21784	0.891698	0.29614	-2.71859	5e-05	0.00105024	expressed protein
LOC_Os12g24050	0.146559	0.957897	4.63002	5e-05	0.00105024	retrotransposon protein, putative, unclassified, expressed
LOC_Os12g24320	5.54751	0.657911	-5.25824	5e-05	0.00105024	ATPase 3, putative, expressed
LOC_Os12g24330	1.92589	1.0174	-1.57384	5e-05	0.00105024	expressed protein
LOC_Os12g24390	3.86562	1.77466	-1.92005	5e-05	0.00105024	retrotransposon protein, putative, unclassified, expressed
LOC_Os12g25280	16.5891	11.0178	-1.00929	0.0018	0.0213325	expressed protein
LOC_Os12g25450	28.8002	15.7806	-1.48373	5e-05	0.00105024	O-methyltransferase, putative, expressed
LOC_Os12g25660	5.84038	1.20518	-3.89224	5e-05	0.00105024	cytochrome P450, putative, expressed
LOC_Os12g25700	67.0811	138.763	1.79267	5e-05	0.00105024	UDP-glucose 6-dehydrogenase, putative, expressed
LOC_Os12g25710	132.676	304.257	2.04694	5e-05	0.00105024	bifunctional aminoacyl-tRNA synthetase, putative, expressed
LOC_Os12g25720	0.648884	1.37614	1.85413	0.0012	0.0154787	expressed protein
LOC_Os12g27350	8.60363	2.20345	-3.3595	5e-05	0.00105024	10-deacetylbaccatin III 10-O-acetyltransferase, putative, expressed
LOC_Os12g28590	16.5664	7.56753	-1.93237	5e-05	0.00105024	ATPase 2, putative, expressed
LOC_Os12g28710	0.778413	0.173334	-3.70448	0.0045	0.0434585	ATPase 3, putative, expressed
LOC_Os12g28880	3.98425	8.78734	1.95075	5e-05	0.00105024	LTPL110 - Protease inhibitor/seed storage/LTP family protein precursor, putative, expressed
LOC_Os12g29980	5.55805	9.31023	1.27228	5e-05	0.00105024	growth regulating factor protein, putative, expressed
LOC_Os12g32390	1.37316	20.2993	6.64292	5e-05	0.00105024	expressed protein
LOC_Os12g33120	30.6786	62.3796	1.75027	5e-05	0.00105024	expressed protein
LOC_Os12g33165	15.3699	8.72627	-1.39611	0.0001	0.00195004	expressed protein
LOC_Os12g35610	10.8842	7.11394	-1.04881	5e-05	0.00105024	respiratory burst oxidase, putative, expressed
LOC_Os12g36210	628.543	1080.87	1.33703	5e-05	0.00105024	inhibitor I family protein, putative, expressed
LOC_Os12g36220	449.404	740.456	1.23153	5e-05	0.00105024	inhibitor I family protein, putative, expressed
LOC_Os12g36240	8275.95	13171.2	1.14604	5e-05	0.00105024	inhibitor I family protein, putative, expressed
LOC_Os12g36830	560.533	254.354	-1.94878	5e-05	0.00105024	pathogenesis-related Bet v I family protein, putative, expressed
LOC_Os12g36840	2.37978	0.209175	-5.99704	0.00345	0.0355476	pathogenesis-related Bet v I family protein, putative, expressed
LOC_Os12g36850	128.243	31.7634	-3.442	5e-05	0.00105024	pathogenesis-related Bet v I family protein, putative, expressed
LOC_Os12g36880	165.195	52.7356	-2.81611	5e-05	0.00105024	pathogenesis-related Bet v I family protein, putative, expressed
LOC_Os12g36910	14.1691	6.76861	-1.82203	5e-05	0.00105024	calmodulin binding protein, putative, expressed
LOC_Os12g36940	6.19051	3.96881	-1.0964	0.0001	0.00195004	calmodulin binding protein, putative, expressed
LOC_Os12g37600	4.73322	2.85563	-1.24626	5e-05	0.00105024	glycerol-3-phosphate acyltransferase, putative, expressed
LOC_Os12g38051	2.81363	8.72231	2.7904	5e-05	0.00105024	metallothionein, putative, expressed
LOC_Os12g38170	0.379048	1.24823	2.93939	0.0025	0.0277573	osmotin, putative, expressed
LOC_Os12g38720	34.8653	75.4705	1.9046	5e-05	0.00105024	expressed protein
LOC_Os12g38760	20.4171	12.9894	-1.11536	5e-05	0.00105024	nucleotide pyrophosphatase/phosphodiesterase, putative, expressed
LOC_Os12g39310	13.2209	8.0032	-1.23798	5e-05	0.00105024	cytochrome P450, putative, expressed
LOC_Os12g40100	4.52524	7.81279	1.34683	0.00035	0.00564246	expressed protein
LOC_Os12g40920	11.3073	7.12396	-1.13939	5e-05	0.00105024	bZIP transcription factor domain containing protein, expressed
LOC_Os12g41060	5.15434	3.18175	-1.18976	0.00015	0.00278404	AP2 domain containing protein, expressed
LOC_Os12g41090	17.1994	10.7753	-1.15329	5e-05	0.00105024	CAMK_KIN1/SNF1/Nim1_like.38 - CAMK includes calcium/calmodulin depedent protein kinases, expressed
LOC_Os12g41560	0.953427	0.400452	-2.13944	0.0042	0.0412209	expressed protein
LOC_Os12g41780	1.53692	2.82328	1.49981	5e-05	0.00105024	glycosyl transferase family 17 protein, putative, expressed
LOC_Os12g41980	1.70687	0.597857	-2.58731	0.00045	0.00691032	lipase class 3 family protein, putative, expressed
LOC_Os12g42010	1.21399	0.16545	-4.91534	0.00465	0.0444267	lipase class 3 family protein, putative, expressed
LOC_Os12g42810	1.02794	2.15489	1.82552	0.0002	0.00354413	mov34/MPN/PAD-1 family protein, expressed
LOC_Os12g43380	20.8035	5.53178	-3.26689	5e-05	0.00105024	thaumatin, putative, expressed
LOC_Os12g43970	5.44804	11.5786	1.85935	5e-05	0.00105024	hydrolase, alpha/beta fold family domain containing protein, expressed
LOC_Os12g44190	3.3213	1.98369	-1.27113	0.0002	0.00354413	ATPase 3, putative, expressed
LOC_Os12g44350	0.826008	1.62678	1.67155	0.0033	0.0344471	actin, putative, expressed

## Sheet: Table S2
Table S2. Comparison of the 24 SNPs and one insertion/deletion (InDel) in the coding region of OsLTPL159 from GC2, IL112, 36 indica varieties, and 22 japonica varieties.
Variety or subspecies name	Sample number	Genotype	SNPa																		InDel1b
			1	2	3	4	5	6, 7, 8	9	10	11, 12, 13	14	15	16	17,18	19	20	21	22, 23	24
GC2	1	OsLTPL159GC2	c (A)c	a (K)	c (A)	g (A)	g (A)	atg (M)	g (V)	t (V)	aca (T)	c (C)	c (P)	g (L)	gt (V)	c (A)	g (S)	g (L)	ag (E)	t (M)	gtg (V) gcg (A) gtg (V) gcg (A) gtg (V)
IL112	1	OsLTPL159IL112	t (V)	g (K)	t (V)	a (T)	a (A)	gca (A)	a (V)	c (A)	gtg (V)	t (C)	t (P)	a (L)	tc (S)	t (V)	a (S)	a (L)	ca (A)	c (T)	– – – – – – – – – – – – – – –
O. sativa ssp. indica	36	OsLTPL159GC2	c (A)c	a (K)	c (A)	g (A)	g (A)	atg (M)	g (V)	t (V)	aca (T)	c (C)	c (P)	g (L)	gt (V)	c (A)	g (S)	g (L)	ag (E)	t (M)	gtg (V) gcg (A) gtg (V) gcg (A) gtg (V)
O. sativa ssp. japonica	22	OsLTPL159IL112	t (V)	g (K)	t (V)	a (T)	a (A)	gca (A)	a (V)	c (A)	gtg (V)	t (C)	t (P)	a (L)	tc (S)	t (V)	a (S)	a (L)	ca (A)	c (T)	– – – – – – – – – – – – – – –
a Localization of SNPs is defined in Figure S6 (a).
b Localization of InDel is defined in Figure S6 (a).
c Capital letters in parentheses are amino acid abbreviations and are defined in Figure S6 (b).

## Sheet: Table S3
Table S3. Comparison of the 32 SNPs and 16 insertion/deletions (InDels) in the 500-bp 5′-flanking region of OsLTPL159 from GC2, IL112, 36 indica varieties, and 22 japonica varieties.
Variety or subspecies name	Sample number	Genotype	PSa																																PID16b	PID15	PID14	PID13	PID12	PID11	PID10	PID9	PID8	PID7	PID6	PID5	PID4	PID3	PID2
			32	31	30	29	28	27	26	25	24	23	22	21	20	19	18	17	16	15	14	13	12	11	10	9	8	7	6	5	4	3	2	1
GC2	1	OsLTPL159GC2	A	C	C	C	T	C	G	C	G	T	T	A	A	G	C	G	G	T	A	A	A	T	C	C	C	C	C	G	C	G	T	A	A	TGC	– – –	C	– – –	–	ATC	– – –	– – – – – –	– –	TAC	– – – –	TG	G	– – – – – – – – – – – – – – – – – – – – – – – –
IL112	1	OsLTPL159IL112	G	G	T	T	C	T	T	A	A	A	C	C	C	C	G	C	T	C	G	C	T	G	A	T	T	T	A	A	G	A	C	C	–	– – –	CTG	–	TAT	A	---	GAG	TACTAC	TG	– – –	CATG	– –	–	GATCACATTCGGCTAGTAACCAAG
O. sativa ssp. indica	36	OsLTPL159GC2	A	C	C	C	T	C	G	C	G	T	T	A	A	G	C	G	G	T	A	A	A	T	C	C	C	C	C	G	C	G	T	A	A	TGC	– – –	C	– – –	–	ATC	– – –	– – – – – –	– –	TAC	– – – –	TG	G	– – – – – – – – – – – – – – – – – – – – – – – –
O. sativa ssp. japonica	22	OsLTPL159IL112	G	G	T	T	C	T	T	A	A	A	C	C	C	C	G	C	T	C	G	C	T	G	A	T	T	T	A	A	G	A	C	C	–	– – –	CTG	–	TAT	A	---	GAG	TACTAC	TG	– – –	CATG	– –	–	GATCACATTCGGCTAGTAACCAAG
a Localization of SNPs in promoter region is defined in Figure S6 (c).
b Localization of InDels in promoter region is defined in Figure S6 (c).
[truncated: 1 more columns]

## Sheet: Table S4
Table S4. The survival rate at the early seedling stage and the expression level of OsLTPL159 in 36 indica varieties and 22 japonica varieties.
ID	Variety name	Origin	Species	Survival rate (%)a	RQ-0 hb	RQ-3 hc
ind1	93-11	China	O. sativa ssp. indica	0	1.96268	5.87513
ind2	Teqing	China	O. sativa ssp. indica	0	3.24	1
ind3	Dongtingwanxian	China	O. sativa ssp. indica	0	65.194	49.2938
ind4	Nanjing 11	China	O. sativa ssp. indica	0	6.30574	19.7439
ind5	Zaoshuheheimi	China	O. sativa ssp. indica	0	1.58374	17.0693
ind6	Aclt	Philippines	O. sativa ssp. indica	0	6.94833	13.3306
ind7	Chiem Bua	Vietnam	O. sativa ssp. indica	0	15.3482	10.7282
ind8	Sai Duong Thamhheai	Vietnam	O. sativa ssp. indica	0	6.02099	5.33936
ind9	Nanxiongzaoyouzhan	China	O. sativa ssp. indica	20	28.1813	7.70966
ind10	Wuzuihonggu	China	O. sativa ssp. indica	0	55.4584	59.3016
ind11	Maweizhan	China	O. sativa ssp. indica	0	13.7688	7.19336
ind12	Aimi	China	O. sativa ssp. indica	0	2.55502	5.45785
ind13	Taishanru	China	O. sativa ssp. indica	0	4.90187	3.65533
ind14	Hengxianliangchunbengu	China	O. sativa ssp. indica	0	72.0037	49.2938
ind15	Xuanenchangtanqingzhan	China	O. sativa ssp. indica	25	12.6407	17.1484
ind16	Hanmadao	China	O. sativa ssp. indica	15	8.35902	5.11004
ind17	Meihuaruo	China	O. sativa ssp. indica	0	16.1859	15.2422
ind18	Zhuzhen B	China	O. sativa ssp. indica	0	21.7559	25.0777
ind19	Jinnante 43 B	China	O. sativa ssp. indica	0	9.53566	41.8358
ind20	Baoxie 123 B	China	O. sativa ssp. indica	3	2.69447	9.02129
ind21	Baoxie-7B	China	O. sativa ssp. indica	0	3.72352	78.9755
ind22	Shufeng 101	China	O. sativa ssp. indica	0	33.7855	46.9591
ind23	Aijiaozao	China	O. sativa ssp. indica	0	55.7152	482.148
ind24	Wanlixian	China	O. sativa ssp. indica	0	56.7546	48.5029
ind25	Erjiunan 1	China	O. sativa ssp. indica	0	31.3414	19.5171
ind26	Chengduai 3	China	O. sativa ssp. indica	0	58.0812	30.3439
ind27	Esiniu	China	O. sativa ssp. indica	0	5.38893	3.51453
ind28	Heidu4	China	O. sativa ssp. indica	0	1.71317	2.43964
ind29	Dongtingwanxian	China	O. sativa ssp. indica	0	47.7799	51.0321
ind30	Mamagu	China	O. sativa ssp. indica	0	4.70219	14.689
ind31	Jiangnongzao 1 B	China	O. sativa ssp. indica	0	1.58374	292.711
ind32	88 B	China	O. sativa ssp. indica	0	20.9663	22.8375
ind33	Xianghui 91269	China	O. sativa ssp. indica	0	15.3482	10.7282
ind34	Aimakang	China	O. sativa ssp. indica	0	2.62685	10.0445
ind35	Aituogu 151	China	O. sativa ssp. indica	0	12.8468	13.0261
ind36	Huangsiguizhan	China	O. sativa ssp. indica	0	4.19402	11.4188
jap1	Zhonghua17	China	O. sativa ssp. japonica	100	6746.86	11938.5
jap2	Taichung 65	China	O. sativa ssp. japonica	100	8830.83	13745.5
jap3	Longhuamaohulu	China	O. sativa ssp. japonica	96.7	5113.16	8830.83
jap4	Zhonglou 1	China	O. sativa ssp. japonica	100	2048	10273.7
jap5	Liaogeng 287	China	O. sativa ssp. japonica	100	20405.4	44762.4
jap6	Cunsanli	China	O. sativa ssp. japonica	100	12590.1	13155.1
jap7	Ganshangchen	China	O. sativa ssp. japonica	72.7	13307.9	21125
jap8	Kutube	Philippines	O. sativa ssp. japonica	82.5	8679.12	11733.4
jap9	Dupanyui	Indonesia	O. sativa ssp. japonica	100	13292.6	34002
jap10	Duangenru	Japan	O. sativa ssp. japonica	90	2733.75	3047.34
jap11	Milizu	North Korea	O. sativa ssp. japonica	100	2804.12	4415.42
jap12	Xinchuanchiru	North Korea	O. sativa ssp. japonica	95	827.912	853.157
jap13	Weiguo	China	O. sativa ssp. japonica	100	12619.2	20642.5
jap14	Xingguo	China	O. sativa ssp. japonica	89	10345.1	13809.1
jap15	Zhonghua 8	China	O. sativa ssp. japonica	90	11452.2	21568.9
jap16	Baigedao	China	O. sativa ssp. japonica	100	11320.6	15357.6
jap17	Nantiangangjiugu	China	O. sativa ssp. japonica	100	1955.52	2081.39
jap18	Gaoyangdiandahongmang	China	O. sativa ssp. japonica	100	16478.9	18995
jap19	Muxiqiu	China	O. sativa ssp. japonica	100	23224.1	13650.5
jap20	Mubanggu	China	O. sativa ssp. japonica	100	5806.02	3598.88
jap21	Shuiyuan-300-li	China	O. sativa ssp. japonica	97	4030.29	9026.81
jap22	Nipponbare	Japan	O. sativa ssp. japonica	88	6715.75	7786
a The survival rate measured after treatment at 6 °C for 9 d followed by 7 d recovery in Figure 7.
b The relative expression levels of OsLTPL159 after 0 h at 6 °C in Figure 7 (c).
c The relative expression levels of OsLTPL159 after 3 h at 6 °C in Figure 7 (c).

## Sheet: Table S5
Table S5. Primers used in this study.
Purpose	Primer name	Forward primer (5′− 3′)	Reverse primer (5′− 3′)
Plasmid construction	OsLTPL159-CP	ATGATTACGAATTCGAGCTCGGTACCACGTCAAGCTCCAAGA	GCCTGCAGGTCGACTCTAGAGGATCCGGCCTCTACCTCCAAAACGA
	OsLTPL159IL112-OE	CGGGGTACCCCGAGCTCGAGCAATGGTGAAGT	CGAGCTCGCCAAAACGAATGTACACACAGC
	OsLTPL159GC2-OE	CGGGTACCATGGCGAAATGGGCAGCTGC	CGGAGCTCCTAGCAGCTGGGAATGGGGA
	OsLTPL159-GFP	GCGGTACCATGGTGAAGTGGGCAGCTG	GCTCTAGAGCAGCTGGGAATGGGGAT
	OsLTPL159-GUS	ATAGTCGACCTCCTCAAGCTCAAGCAACC	AACTGCAGAGGGAAAGGATGCACATCAG
	OsLTPL159-RNAi	ATAGGTACCATGCTTCTGCTGACGGCAGC	ATAGGATCCTCAGCAGCTGGGAATGGGGA
		GCACTAGTATGGTGAAGTGGGCAGCTGT	GCGAGCTCGCGTTGGTGTTGTTGACGT
RT-qPCR	OsLTPL159-qPCR	TGCGTGAGCCCGATCTTC	TTCTGCTGTGCGCGTAGGT
	OsLTPL159-RNAi-qPCR	GCTTGAAGAAAAGGGCGTGA	AAAGGCACATCATCGATCGA
	Ubiquitin-qPCR	CCCTCCACCTCGTCCTCAG	AGATAACAACGGAAGCATAAAAGTC
Sequence analysis of OsLTPL159	OsLTPL159GC2-1	CTCAATCACTTGCATATGCC	GAAGGATGCACGTCCAGGGTA
	OsLTPL159GC2-2	TTCCTCCGTTTGGCTAGAGA	AATGAATTAAACCGACCTCT
	OsLTPL159IL112-1	TGATTTTTGGTCCTGATTGG	AAAGGATGCACATCAGGGTA
	OsLTPL159IL112-2	TTCCTCCGTTTTGCTAGAGA	AATGAATTAAACCGGCCTCT
Genotype analysis of F2 individuals generated from a cross of GC2 × IL112	OsLTPL159-indel	CAGCTGTGATGGAGATGCTT	TCTTTCGCGTACTGGCAGA
